# Supplementary material for: Comparative genomic analysis provides insights into the genetic diversity and pathogenicity of the genus Brucella
Source: Front Microbiol. 2024 Apr 24;15:1389859. doi: 10.3389/fmicb.2024.1389859 (PMC11076708; doi:10.3389/fmicb.2024.1389859)
Supplement: Supplementary file 1 [file Table_1.XLSX]

## Sheet: Supplementary Table S1
Supplementary Table S1: Sample information of the 255 Brucella strains.
Strain	Species	BioSample Accession	BioProject Accession	Assembly Accession	Size (Mb)	GC%	Replicons	Scaffolds	Genes	Proteins	Release Date	Modify Date	Status	Country	Host (GenBank common name)	Host (Latin name)	Completeness_CheckM	Contamination_CheckM
Brucella melitensis bv.1_str.16M	Brucella melitensis	SAMN02603416	PRJNA180	GCA_000007125.1	3.29493	57.2357	chromosome I:NC_003317.1/AE008917.1; chromosome II:NC_003318.1/AE008918.1	2	3186	2897	2001-11-13	2022-04-11	Complete_Genome	Unknown	Unknown	Unknown	99.32	0.82
Brucella suis 1330	Brucella suis	SAMN02603682	PRJNA320	GCA_000007505.1	3.31517	57.2364	chromosome I:NC_004310.3/AE014291.4; chromosome II:NC_004311.2/AE014292.2	2	3179	2985	2002-09-30	2022-04-11	Complete_Genome	Unknown	Unknown	Unknown	99.5	0.8
Brucella abortus bv.1_str.9_941	Brucella abortus	SAMN02604220	PRJNA9619	GCA_000008145.1	3.28645	57.2354	chromosome I:NC_006932.1/AE017223.1; chromosome II:NC_006933.1/AE017224.1	2	3174	2934	2005-04-05	2022-04-11	Complete_Genome	Unknown	Unknown	Unknown	99.5	0.76
Brucella ovis ATCC_25840	Brucella ovis	SAMN02604024	PRJNA12514	GCA_000016845.1	3.27559	57.2	chromosome I:NC_009505.1/CP000708.1; chromosome II:NC_009504.1/CP000709.1	2	3177	2788	2007-05-30	2022-04-18	Complete_Genome	Unknown	Unknown	Unknown	99.49	0.45
Brucella canis ATCC_23365	Brucella canis	SAMN02604295	PRJNA20243	GCA_000018525.1	3.31277	57.2364	chromosome I:NC_010103.1/CP000872.1; chromosome II:NC_010104.1/CP000873.1	2	3169	2966	2007-11-29	2022-04-14	Complete_Genome	Unknown	Unknown	Unknown	99.53	0.65
Brucella abortus S19	Brucella abortus	SAMN02604294	PRJNA18999	GCA_000018725.1	3.28394	57.2354	chromosome 1:NC_010742.1/CP000887.1; chromosome 2:NC_010740.1/CP000888.1	2	3176	2930	2008-05-22	2022-04-11	Complete_Genome	Unknown	Unknown	Unknown	99.5	0.76
Brucella suis ATCC_23445	Brucella suis	SAMN02604298	PRJNA20371	GCA_000018905.1	3.32461	57.1843	chromosome I:NC_010169.1/CP000911.1; chromosome II:NC_010167.1/CP000912.1	2	3198	2958	2007-12-20	2022-04-24	Complete_Genome	Unknown	Unknown	Unknown	99.43	0.49
Brucella melitensis ATCC_23457	Brucella melitensis	SAMN02604296	PRJNA30561	GCA_000022625.1	3.31122	57.2358	chromosome I:NC_012441.1/CP001488.1; chromosome II:NC_012442.1/CP001489.1	2	3201	2973	2009-03-25	2022-04-24	Complete_Genome	Unknown	Unknown	Unknown	99.45	0.76
Brucella microti CCM_4915	Brucella microti	SAMN02603148	PRJNA32233	GCA_000022745.1	3.33737	57.2366	chromosome 1:NC_013119.1/CP001578.1; chromosome 2:NC_013118.1/CP001579.1	2	3199	3051	2009-08-18	2022-04-11	Complete_Genome	Unknown	Unknown	Unknown	99.49	0.71
Brucella abortus 2308	Brucella abortus	SAMEA3138256	PRJNA16203	GCA_000054005.1	3.27831	57.2353	chromosome I:NC_007618.1/AM040264.1; chromosome II:NC_007624.1/AM040265.1	2	3174	2933	2005-11-22	2022-04-14	Complete_Genome	Unknown	Unknown	Unknown	98.89	0.76
Brucella melitensis M28	Brucella melitensis	SAMN02603655	PRJNA61505	GCA_000192725.1	3.31175	57.2358	chromosome 1:NC_017244.1/CP002459.1; chromosome 2:NC_017245.1/CP002460.1	2	3200	2964	2011-03-18	2022-04-24	Complete_Genome	Unknown	Sheep	Ovis Aries	99.45	0.76
Brucella melitensis M5_90	Brucella melitensis	SAMN02603654	PRJNA42891	GCA_000192885.1	3.31223	57.2358	chromosome I:NC_017246.1/CP001851.1; chromosome II:NC_017247.1/CP001852.1	2	3206	2952	2011-03-22	2022-04-11	Complete_Genome	Unknown	Unknown	Unknown	99.41	0.85
Brucella pinnipedialis B2_94	Brucella pinnipedialis	SAMN02603341	PRJNA41867	GCA_000221005.1	3.39927	57.2	chromosome 1:NC_015857.1/CP002078.1; chromosome 2:NC_015858.1/CP002079.1	2	3274	3058	2011-07-20	2022-04-11	Complete_Genome	Unknown	Unknown	Unknown	99.5	0.82
Brucella suis 1330_2011	Brucella suis	SAMN02604297	PRJNA70695	GCA_000223195.1	3.31516	57.2364	chromosome 1:NC_017251.1/CP002997.1; chromosome 2:NC_017250.1/CP002998.1	2	3178	2986	2011-08-10	2022-04-24	Complete_Genome	Unknown	Unknown	Unknown	99.5	0.8
Brucella melitensis NI	Brucella melitensis	SAMN02603116	PRJNA66633	GCA_000227645.1	3.29447	57.2357	chromosome I:NC_017248.1/CP002931.1; chromosome II:NC_017283.1/CP002932.1	2	3186	2934	2011-10-06	2022-04-24	Complete_Genome	China	Cattle	Bos Taurus	99.09	0.82
Brucella suis VBI22	Brucella suis	SAMN01093721	PRJNA76709	GCA_000236255.1	3.31609	57.2364	chromosome I:NC_016797.1/CP003128.1; chromosome II:NC_016775.1/CP003129.1	2	3177	2983	2011-11-28	2022-04-11	Complete_Genome	Unknown	Unknown	Unknown	99.5	0.8
Brucella abortus A13334	Brucella abortus	SAMN02603577	PRJNA74681	GCA_000238175.1	3.28603	57.2354	chromosome 1:NC_016795.1/CP003176.1; chromosome 2:NC_016777.1/CP003177.1	2	3177	2940	2011-12-15	2022-04-11	Complete_Genome	South Korea	Cattle	Bos Taurus	99.5	0.76
Brucella canis HSK_A52141	Brucella canis	SAMN02603578	PRJNA74683	GCA_000238195.1	3.27751	57.2357	chromosome 1:NC_016778.1/CP003174.1; chromosome 2:NC_016796.1/CP003175.1	2	3144	2935	2011-12-15	2022-04-24	Complete_Genome	South Korea	Dog	Canis Lupus Familiaris	99.08	0.65
Brucella canis str.Oliveri	Brucella canis	SAMEA3138887	PRJEB4803	GCA_000530495.1	3.31866	57.2364	chromosome I:NZ_HG803175.1/HG803175.1; chromosome II:NZ_HG803176.1/HG803176.1	2	3172	2963	2014-01-23	2022-04-11	Chromosome	Unknown	Unknown	Unknown	99.48	0.65
Brucella ceti TE10759_12	Brucella ceti	SAMN02402452	PRJNA227977	GCA_000590795.1	3.27803	57.2708	chromosome 1:NC_022905.1/CP006896.1; chromosome 2:NC_022906.1/CP006897.1	2	3164	2891	2013-11-25	2022-04-18	Complete_Genome	Italy	Striped Dolphin	Stenella Coeruleoalba	99.4	0.63
Brucella ceti TE28753_12	Brucella ceti	SAMN02371861	PRJNA227567	GCA_000590815.1	3.27754	57.1708	chromosome I:NC_022907.1/CP006898.1; chromosome II:NC_022908.1/CP006899.1	2	3169	2339	2013-11-25	2020-12-28	Complete_Genome	Italy	Striped Dolphin	Stenella Coeruleoalba	95.18	1.68
Brucella suis bv.1_str.S2	Brucella suis	SAMN03068300	PRJNA230685	GCA_000600055.1	3.31528	57.2364	chromosome I:NZ_CP006961.1/CP006961.1; chromosome II:NZ_CP006962.1/CP006962.1	2	3175	2982	2014-03-25	2022-04-24	Complete_Genome	China	Unknown	Unknown	99.5	0.8
Brucella canis SVA13	Brucella canis	SAMN02739937	PRJNA242400	GCA_000691585.1	3.31032	57.2364	chromosome 1:NZ_CP007629.1/CP007629.1; chromosome 2:NZ_CP007630.1/CP007630.1	2	3170	2962	2014-05-15	2022-01-16	Complete_Genome	Sweden	Dog	Canis Lupus Familiaris	99.53	0.65
Brucella suis bv.2_PT09143	Brucella suis	SAMN02689927	PRJNA241449	GCA_000698245.1	3.32477	57.1841	chromosome I:NZ_CP007691.1/CP007691.1; chromosome II:NZ_CP007692.1/CP007692.1	2	3192	2961	2014-06-05	2022-04-24	Complete_Genome	Portugal	Pig	Sus Scrofa	99.41	0.51
Brucella suis bv.2_PT09172	Brucella suis	SAMN02690837	PRJNA242123	GCA_000698285.1	3.32504	57.1841	chromosome I:NZ_CP007693.1/CP007693.1; chromosome II:NZ_CP007694.1/CP007694.1	2	3192	2959	2014-06-05	2022-04-11	Complete_Genome	Portugal	Pig	Sus Scrofa	99.41	0.49
Brucella suis bv.2_Bs364CITA_I	Brucella suis	SAMN02692306	PRJNA242287	GCA_000698325.1	3.32897	57.1842	chromosome I:NZ_CP007697.1/CP007697.1; chromosome II:NZ_CP007698.1/CP007698.1	2	3203	2968	2014-06-05	2022-04-24	Complete_Genome	Spain	Pig	Sus Scrofa	99.45	0.49
Brucella suis bv.2_Bs396CITA	Brucella suis	SAMN02692662	PRJNA242297	GCA_000698345.1	3.32846	57.1842	chromosome I:NZ_CP007720.1/CP007720.1; chromosome II:NZ_CP007721.1/CP007721.1	2	3205	2974	2014-06-05	2022-04-24	Complete_Genome	Spain	Pig	Sus Scrofa	99.45	0.49
Brucella suis bv.2_Bs143CITA	Brucella suis	SAMN02691711	PRJNA242205	GCA_000699025.1	3.32454	57.1841	chromosome I:NZ_CP007695.1/CP007695.1; chromosome II:NZ_CP007696.1/CP007696.1	2	3196	2966	2014-06-06	2022-04-11	Complete_Genome	Spain	Unknown	Unknown	99.41	0.49
Brucella abortus BDW	Brucella abortus	SAMN02767917	PRJNA243872	GCA_000740135.1	3.2895	57.1706	chromosome 1:NZ_CP007681.1/CP007681.1; chromosome 2:NZ_CP007680.1/CP007680.1	2	3190	2950	2014-08-15	2022-01-02	Complete_Genome	Unknown	Unknown	Unknown	99.44	1.21
Brucella abortus BER	Brucella abortus	SAMN02767934	PRJNA243875	GCA_000740155.1	3.28852	57.2354	chromosome 1:NZ_CP007682.1/CP007682.1; chromosome 2:NZ_CP007683.1/CP007683.1	2	3180	2949	2014-08-15	2022-01-02	Complete_Genome	Unknown	Unknown	Unknown	99.5	0.71
Brucella abortus NCTC_10505	Brucella abortus	SAMN02769901	PRJNA244264	GCA_000740175.1	3.28529	57.2354	chromosome 1:NZ_CP007700.1/CP007700.1; chromosome 2:NZ_CP007701.1/CP007701.1	2	3175	2938	2014-08-15	2022-01-02	Complete_Genome	Unknown	Unknown	Unknown	99.44	0.76
Brucella abortus bv.9_str.C68	Brucella abortus	SAMN02769911	PRJNA243877	GCA_000740195.1	3.27995	57.2352	chromosome 1:NZ_CP007705.1/CP007705.1; chromosome 2:NZ_CP007706.1/CP007706.1	2	3170	2945	2014-08-15	2022-04-24	Complete_Genome	Unknown	Unknown	Unknown	99.5	0.71
Brucella abortus bv.6_str.870	Brucella abortus	SAMN02770262	PRJNA244260	GCA_000740215.1	3.28115	57.2353	chromosome 1:NZ_CP007709.1/CP007709.1; chromosome 2:NZ_CP007710.1/CP007710.1	2	3173	2939	2014-08-15	2022-04-11	Complete_Genome	Unknown	Unknown	Unknown	99.44	0.77
Brucella suis 513UK	Brucella suis	SAMN02780910	PRJNA244013	GCA_000740235.1	3.3197	57.2716	chromosome 1:NZ_CP007717.1/CP007717.1; chromosome 2:NZ_CP007716.1/CP007716.1	2	3182	3000	2014-08-15	2022-01-16	Complete_Genome	United Kingdom	Unknown	Unknown	99.78	0
Brucella suis bv.3_str.686	Brucella suis	SAMN02769637	PRJNA243900	GCA_000740255.1	3.29726	57.2361	chromosome 1:NZ_CP007719.1/CP007719.1; chromosome 2:NZ_CP007718.1/CP007718.1	2	3157	2944	2014-08-15	2022-04-11	Complete_Genome	Unknown	Unknown	Unknown	99.49	0.82
Brucella pinnipedialis 6_566	Brucella pinnipedialis	SAMN02781126	PRJNA243898	GCA_000740275.1	3.33103	57.2716	chromosome 1:NZ_CP007743.1/CP007743.1; chromosome 2:NZ_CP007742.1/CP007742.1	2	3209	3004	2014-08-15	2022-04-24	Complete_Genome	Unknown	Unknown	Unknown	99.5	0.71
Brucella abortus 63_75	Brucella abortus	SAMN02767544	PRJNA243873	GCA_000740295.1	3.28031	57.2352	chromosome 1:NZ_CP007663.1/CP007663.1; chromosome 2:NZ_CP007662.1/CP007662.1	2	3167	2943	2014-08-15	2022-01-02	Complete_Genome	Unknown	Unknown	Unknown	99.5	0.71
Brucella abortus BFY	Brucella abortus	SAMN02786918	PRJNA244261	GCA_000740315.1	3.28816	57.2354	chromosome 1:NZ_CP007738.1/CP007738.1; chromosome 2:NZ_CP007737.1/CP007737.1	2	3172	2946	2014-08-15	2022-01-02	Complete_Genome	Unknown	Unknown	Unknown	99.5	0.71
Brucella canis RM6_66	Brucella canis	SAMN02795942	PRJNA243891	GCA_000740335.1	3.31275	57.2364	chromosome 1:NZ_CP007758.1/CP007758.1; chromosome 2:NZ_CP007759.1/CP007759.1	2	3170	2963	2014-08-15	2022-01-16	Complete_Genome	Unknown	Unknown	Unknown	99.53	0.65
Brucella melitensis bv.3_str.Ether	Brucella melitensis	SAMN02795947	PRJNA243894	GCA_000740355.1	3.31073	57.2359	chromosome 1:NZ_CP007760.1/CP007760.1; chromosome 2:NZ_CP007761.1/CP007761.1	2	3200	2947	2014-08-15	2022-04-11	Complete_Genome	Unknown	Unknown	Unknown	99.45	0.76
Brucella abortus bv.2_str.86_8_59	Brucella abortus	SAMN02770266	PRJNA243881	GCA_000740375.1	3.28613	57.2354	chromosome 1:NZ_CP007765.1/CP007765.1; chromosome 2:NZ_CP007764.1/CP007764.1	2	3178	2945	2014-08-15	2022-04-24	Complete_Genome	Unknown	Unknown	Unknown	99.5	0.76
Brucella melitensis bv.2_str.63_9	Brucella melitensis	SAMN02786857	PRJNA243893	GCA_000740395.1	3.31296	57.1716	chromosome 1:NZ_CP007789.1/CP007789.1; chromosome 2:NZ_CP007788.1/CP007788.1	2	3205	2968	2014-08-15	2022-04-24	Chromosome	India	Unknown	Unknown	99.45	0.76
Brucella melitensis bv.1 16M_2014	Brucella melitensis	SAMN02795970	PRJNA243895	GCA_000740415.1	3.29478	57.2357	chromosome 1:NZ_CP007763.1/CP007763.1; chromosome 2:NZ_CP007762.1/CP007762.1	2	3188	2937	2014-08-15	2022-04-11	Complete_Genome	Unknown	Unknown	Unknown	99.43	0.91
Brucella suis BSP	Brucella suis	SAMN02787065	PRJNA244262	GCA_000740435.1	3.31386	57.2426	chromosome 1:NZ_CP008757.1/CP008757.1; chromosome 2:NZ_CP008756.1/CP008756.1	2	3172	2971	2014-08-15	2022-01-16	Complete_Genome	Unknown	Unknown	Unknown	99.53	0.65
Brucella abortus 3196	Brucella abortus	SAMN02769912	PRJNA243878	GCA_000740945.1	3.28175	57.1704	chromosome 1:NZ_CP007707.1/CP007707.1; chromosome 2:NZ_CP007708.1/CP007708.1	2	3170	2947	2014-08-18	2022-01-02	Chromosome	Unknown	Unknown	Unknown	99.5	0.71
Brucella suis ZW046	Brucella suis	SAMN02942803	PRJNA243997	GCA_000755085.1	3.49328	57.3	chromosome 1:CP009096.1; chromosome 2:CP009097.1	2	3248	3124	2014-09-16	2014-10-30	Complete_Genome	Zimbabwe	Cattle	Bos Taurus	96.8	8.7
Brucella suis ZW043	Brucella suis	SAMN02942801	PRJNA243997	GCA_000755105.1	3.44086	57.3	chromosome 1:CP009094.1; chromosome 2:CP009095.1	2	3216	3090	2014-09-16	2014-10-30	Complete_Genome	Zimbabwe	Cattle	Bos Taurus	95.42	5.75
Brucella abortus ZW053	Brucella abortus	SAMN02721312	PRJNA243997	GCA_000755125.1	3.44426	57.2093	chromosome 1:CP009098.1; chromosome 2:CP009099.1	2	3255	3160	2014-09-16	2014-10-30	Chromosome	Zimbabwe	Cattle	Bos Taurus	95.23	11.39
Brucella suis Human_AR_US_1981	Brucella suis	SAMN03292446	PRJNA257008	GCA_000875695.1	3.31509	57.2364	chromosome I:NZ_CP010850.1/CP010850.1; chromosome II:NZ_CP010851.1/CP010851.1	2	3179	2983	2015-02-13	2022-01-16	Complete_Genome	Usa	Pig	Sus Scrofa	99.5	0.8
Brucella abortus BAB8416	Brucella abortus	SAMN02712083	PRJNA243017	GCA_001043295.1	3.27311	57.2353	chromosome 1:NZ_CP008774.1/CP008774.1; chromosome 2:NZ_CP008775.1/CP008775.1	2	3168	2936	2015-06-30	2022-01-02	Complete_Genome	China	Human	Homo Sapiens	99.5	0.98
Brucella abortus 104M	Brucella abortus	SAMN03108762	PRJNA263969	GCA_001296965.1	3.28543	57.2354	chromosome 1:NZ_CP009625.1/CP009625.1; chromosome 2:NZ_CP009626.1/CP009626.1	2	3152	2957	2015-09-22	2020-02-11	Complete_Genome	China	Cattle	Bos Taurus	99.48	0.76
Brucella melitensis C_573	Brucella melitensis	SAMN03860331	PRJNA289971	GCA_001307475.2	3.31079	57.2358	chromosome I:NZ_CP019679.1/CP019679.1; chromosome II:NZ_CP019680.1/CP019680.1	2	3204	2926	2017-02-10	2022-04-24	Complete_Genome	Russia	Human	Homo Sapiens	98.76	0.7
Brucella melitensis 20236	Brucella melitensis	SAMN02714221	PRJNA243300	GCA_001431745.1	3.31188	57.2358	chromosome 1:NZ_CP008750.1/CP008750.1; chromosome 2:NZ_CP008751.1/CP008751.1	2	3214	2985	2015-11-04	2022-10-09	Complete_Genome	China	Human	Homo Sapiens	99.45	0.82
Brucella vulpis F965	Brucella vulpis	SAMEA3715144	PRJEB12177	GCA_001511795.1	3.23814	57.1328	chromosome 1:LN998033.1; chromosome 2:LN998034.1	2	3274	3211	2016-01-06	2016-01-06	Chromosome	Austria	Red Fox	Vulpes Vulpes	99.78	0
Brucella suis 19	Brucella suis	SAMN04404261	PRJNA308608	GCA_001594165.1	3.30282	57.2365	chromosome 1:NZ_CP013963.1/CP013963.1; chromosome 2:NZ_CP013964.1/CP013964.1	2	3165	2970	2016-01-15	2022-04-24	Chromosome	China	Sheep	Ovis Aries	99.05	0.8
Brucella pseudogrignonensis K8	Brucella pseudogrignonensis	SAMN04994838	PRJNA321461	GCA_001652485.1	4.9928	53.7131	chromosome 1:NZ_CP015775.1/CP015775.1; chromosome 2:NZ_CP015776.1/CP015776.1	2	4718	4556	2016-05-26	2022-10-09	Complete_Genome	Malaysia	Unknown	Unknown	100	0
Brucella canis 2009004498	Brucella canis	SAMN05559048	PRJNA338461	GCA_001715365.1	3.30732	57.2365	chromosome 1:NZ_CP016973.1/CP016973.1; chromosome 2:NZ_CP016974.1/CP016974.1	2	3163	2950	2016-08-29	2022-01-17	Complete_Genome	Usa	Human	Homo Sapiens	99.06	0.65
Brucella sp. 2002734562	Brucella sp.	SAMN05577733	PRJNA338952	GCA_001715385.1	3.28349	57.2354	chromosome 1:NZ_CP016979.1/CP016979.1; chromosome 2:NZ_CP016980.1/CP016980.1	2	3187	2956	2016-08-29	2022-08-02	Complete_Genome	Usa	Wild Rat		98.89	0.76
Brucella canis 2010009751	Brucella canis	SAMN05559077	PRJNA338463	GCA_001715405.1	3.27759	57.2357	chromosome 1:NZ_CP016977.1/CP016977.1; chromosome 2:NZ_CP016978.1/CP016978.1	2	3141	2934	2016-08-29	2022-01-17	Complete_Genome	Usa	Dog	Canis Lupus Familiaris	99.08	0.65
Brucella suis 2004000577	Brucella suis	SAMN05559129	PRJNA338468	GCA_001715425.1	3.31523	57.2364	chromosome 1:NZ_CP016981.1/CP016981.1; chromosome 2:NZ_CP016982.1/CP016982.1	2	3179	2974	2016-08-29	2022-01-17	Complete_Genome	Usa	Human	Homo Sapiens	99.47	0.8
Brucella canis 2009013648	Brucella canis	SAMN05578250	PRJNA338967	GCA_001715445.1	3.31388	57.2364	chromosome 1:NZ_CP016975.1/CP016975.1; chromosome 2:NZ_CP016976.1/CP016976.1	2	3175	2969	2016-08-29	2022-01-17	Chromosome	Usa	Human	Homo Sapiens	99.53	0.65
Brucella melitensis 2010724553	Brucella melitensis	SAMN05578252	PRJNA338970	GCA_001715465.1	3.31278	57.1716	chromosome 1:NZ_CP016985.1/CP016985.1; chromosome 2:NZ_CP016986.1/CP016986.1	2	3201	2964	2016-08-29	2022-04-24	Chromosome	Canada	Human	Homo Sapiens	99.41	0.76
Brucella melitensis 2008724259	Brucella melitensis	SAMN05559134	PRJNA338470	GCA_001715485.1	3.30987	57.1717	chromosome 1:NZ_CP016983.1/CP016983.1; chromosome 2:NZ_CP016984.1/CP016984.1	2	3193	2940	2016-08-29	2022-04-24	Complete_Genome	Usa	Human	Homo Sapiens	99.11	1.27
Brucella suis 2011017258	Brucella suis	SAMN05578251	PRJNA338969	GCA_001908355.1	3.31799	57.2364	chromosome 1:CP017012.1; chromosome 2:CP017013.1	2	3153	2030	2016-12-19	2016-12-19	Chromosome	Usa	Human	Homo Sapiens	93.86	1.34
Brucella sp. 09RB8471	Brucella sp.	SAMN05890481	PRJNA347475	GCA_001971625.1	3.43475	57.0638	chromosome 2:NZ_CP019346.1/CP019346.1; chromosome 1:NZ_CP019347.1/CP019347.1	2	3302	2987	2017-01-26	2022-08-02	Complete_Genome	Germany	Edible Bullfrog	Pyxicephalus Edulis	100	0.43
Brucella sp. 09RB8910	Brucella sp.	SAMN05890480	PRJNA347474	GCA_001971805.1	3.59298	57.1	chromosome 1:NZ_CP019390.1/CP019390.1; chromosome 2:NZ_CP019391.1/CP019391.1	2	3462	3258	2017-01-26	2022-08-02	Complete_Genome	Germany	Edible Bullfrog	Pyxicephalus Edulis	100	1.3
Brucella melitensis BwIM_AFG_63	Brucella melitensis	SAMN05932969	PRJNA347914	GCA_002191235.1	3.31105	57.2358	chromosome 1:NZ_CP018478.1/CP018478.1; chromosome 2:NZ_CP018479.1/CP018479.1	2	3202	2970	2017-06-13	2022-04-12	Complete_Genome	Afghanistan	Human	Homo Sapiens	99.45	0.76
Brucella melitensis BwIM_ALB_46	Brucella melitensis	SAMN05932954	PRJNA347914	GCA_002191255.1	3.31315	57.2358	chromosome 1:NZ_CP018480.1/CP018480.1; chromosome 2:NZ_CP018481.1/CP018481.1	2	3200	2973	2017-06-13	2022-04-12	Chromosome	Albania	Human	Homo Sapiens	99.45	0.76
Brucella melitensis BwIM_IRN_28	Brucella melitensis	SAMN05932957	PRJNA347914	GCA_002191275.1	3.31113	57.2358	chromosome 1:NZ_CP018484.1/CP018484.1; chromosome 2:NZ_CP018485.1/CP018485.1	2	3200	2971	2017-06-13	2022-04-24	Chromosome	Iran	Human	Homo Sapiens	99.45	0.76
Brucella melitensis BwIM_IRN_37	Brucella melitensis	SAMN05932947	PRJNA347914	GCA_002191295.1	3.31349	57.2358	chromosome 1:NZ_CP018486.1/CP018486.1; chromosome 2:NZ_CP018487.1/CP018487.1	2	3201	2974	2017-06-13	2022-04-24	Complete_Genome	Iran	Human	Homo Sapiens	99.45	0.76
Brucella melitensis BwIM_IRQ_11	Brucella melitensis	SAMN05932931	PRJNA347914	GCA_002191315.1	3.31229	57.2358	chromosome 1:NZ_CP018488.1/CP018488.1; chromosome 2:NZ_CP018489.1/CP018489.1	2	3202	2973	2017-06-13	2022-04-12	Chromosome	Iraq	Human	Homo Sapiens	99.45	0.79
Brucella melitensis BwIM_IRQ_32	Brucella melitensis	SAMN05932974	PRJNA347914	GCA_002191335.1	3.31192	57.2358	chromosome 1:NZ_CP018490.1/CP018490.1; chromosome 2:NZ_CP018491.1/CP018491.1	2	3201	2971	2017-06-13	2022-04-12	Complete_Genome	Iraq	Human	Homo Sapiens	99.43	0.76
Brucella melitensis BwIM_ITA_45	Brucella melitensis	SAMN05932955	PRJNA347914	GCA_002191355.1	3.31047	57.2359	chromosome 1:NZ_CP018494.1/CP018494.1; chromosome 2:NZ_CP018495.1/CP018495.1	2	3196	2944	2017-06-13	2022-04-12	Complete_Genome	Italy	Human	Homo Sapiens	99.37	0.76
Brucella melitensis BwIM_ITA_55	Brucella melitensis	SAMN05932987	PRJNA347914	GCA_002191375.1	3.30973	57.2359	chromosome 1:NZ_CP018496.1/CP018496.1; chromosome 2:NZ_CP018497.1/CP018497.1	2	3192	2941	2017-06-13	2022-04-24	Complete_Genome	Italy	Human	Homo Sapiens	99.45	0.79
Brucella melitensis BwIM_JOR_13	Brucella melitensis	SAMN05932952	PRJNA347914	GCA_002191395.1	3.31262	57.1716	chromosome 1:NZ_CP018498.1/CP018498.1; chromosome 2:NZ_CP018499.1/CP018499.1	2	3202	2973	2017-06-13	2022-04-24	Chromosome	Jordan	Human	Homo Sapiens	99.45	0.76
Brucella melitensis BwIM_MAR_25	Brucella melitensis	SAMN05932985	PRJNA347914	GCA_002191415.1	3.31061	57.2359	chromosome 1:NZ_CP018502.1/CP018502.1; chromosome 2:NZ_CP018503.1/CP018503.1	2	3195	2938	2017-06-13	2022-04-12	Chromosome	Morocco	Human	Homo Sapiens	98.87	1.33
Brucella melitensis BwIM_SOM_36a	Brucella melitensis	SAMN05932921	PRJNA347914	GCA_002191435.1	3.3032	57.2357	chromosome 1:NZ_CP018506.1/CP018506.1; chromosome 2:NZ_CP018507.1/CP018507.1	2	3199	2956	2017-06-13	2022-04-12	Chromosome	Somalia	Human	Homo Sapiens	99.45	0.67
Brucella melitensis BwIM_SYR_04	Brucella melitensis	SAMN05932948	PRJNA347914	GCA_002191455.1	3.31267	57.2358	chromosome 1:NZ_CP018512.1/CP018512.1; chromosome 2:NZ_CP018513.1/CP018513.1	2	3200	2972	2017-06-13	2022-04-12	Complete_Genome	Syria	Human	Homo Sapiens	99.43	0.76
Brucella melitensis BwIM_SYR_05	Brucella melitensis	SAMN05932956	PRJNA347914	GCA_002191475.1	3.31169	57.2358	chromosome 1:NZ_CP018514.1/CP018514.1; chromosome 2:NZ_CP018515.1/CP018515.1	2	3202	2971	2017-06-13	2022-04-24	Chromosome	Syria	Human	Homo Sapiens	99.45	0.76
Brucella melitensis BwIM_SYR_07	Brucella melitensis	SAMN05932963	PRJNA347914	GCA_002191495.1	3.31278	57.2358	chromosome 1:NZ_CP018516.1/CP018516.1; chromosome 2:NZ_CP018517.1/CP018517.1	2	3199	2972	2017-06-13	2022-04-24	Chromosome	Syria	Human	Homo Sapiens	99.45	0.76
Brucella melitensis BwIM_SYR_34	Brucella melitensis	SAMN05932960	PRJNA347914	GCA_002191515.1	3.31255	57.2358	chromosome 1:NZ_CP018530.1/CP018530.1; chromosome 2:NZ_CP018531.1/CP018531.1	2	3201	2971	2017-06-13	2022-04-12	Chromosome	Syria	Human	Homo Sapiens	99.45	0.76
Brucella melitensis BwIM_SYR_41	Brucella melitensis	SAMN05932970	PRJNA347914	GCA_002191535.1	3.31263	57.2358	chromosome 1:NZ_CP018532.1/CP018532.1; chromosome 2:NZ_CP018533.1/CP018533.1	2	3201	2971	2017-06-13	2022-04-12	Chromosome	Syria	Human	Homo Sapiens	99.45	0.76
Brucella melitensis BwIM_SYR_53	Brucella melitensis	SAMN05932962	PRJNA347914	GCA_002191555.1	3.31307	57.2358	chromosome 1:NZ_CP018534.1/CP018534.1; chromosome 2:NZ_CP018535.1/CP018535.1	2	3202	2973	2017-06-13	2022-04-12	Chromosome	Syria	Human	Homo Sapiens	99.45	0.76
Brucella melitensis BwIM_TKM_56	Brucella melitensis	SAMN05932951	PRJNA347914	GCA_002191575.1	3.31141	57.2358	chromosome 1:NZ_CP018536.1/CP018536.1; chromosome 2:NZ_CP018537.1/CP018537.1	2	3203	2972	2017-06-13	2022-04-24	Complete_Genome	Turkmenistan	Human	Homo Sapiens	99.45	0.76
Brucella melitensis BwIM_TUR_02	Brucella melitensis	SAMN05932989	PRJNA347914	GCA_002191595.1	3.31353	57.2358	chromosome 1:NZ_CP018538.1/CP018538.1; chromosome 2:NZ_CP018539.1/CP018539.1	2	3203	2973	2017-06-13	2022-04-24	Chromosome	Turkey	Human	Homo Sapiens	99.45	0.76
Brucella melitensis BwIM_TUR_03	Brucella melitensis	SAMN05932920	PRJNA347914	GCA_002191615.1	3.31274	57.2358	chromosome 1:NZ_CP018540.1/CP018540.1; chromosome 2:NZ_CP018541.1/CP018541.1	2	3201	2972	2017-06-13	2022-04-12	Complete_Genome	Turkey	Human	Homo Sapiens	99.35	0.76
Brucella melitensis BwIM_TUR_15	Brucella melitensis	SAMN05932916	PRJNA347914	GCA_002191635.1	3.31255	57.2358	chromosome 1:NZ_CP018542.1/CP018542.1; chromosome 2:NZ_CP018543.1/CP018543.1	2	3200	2970	2017-06-13	2022-04-12	Chromosome	Turkey	Human	Homo Sapiens	99.35	0.76
Brucella melitensis BwIM_TUR_17	Brucella melitensis	SAMN05932930	PRJNA347914	GCA_002191655.1	3.31272	57.2358	chromosome 1:NZ_CP018544.1/CP018544.1; chromosome 2:NZ_CP018545.1/CP018545.1	2	3198	2971	2017-06-13	2022-04-12	Complete_Genome	Turkey	Human	Homo Sapiens	99.45	0.76
Brucella melitensis BwIM_TUR_19	Brucella melitensis	SAMN05932975	PRJNA347914	GCA_002191675.1	3.31262	57.2358	chromosome 1:NZ_CP018546.1/CP018546.1; chromosome 2:NZ_CP018547.1/CP018547.1	2	3201	2973	2017-06-13	2022-04-24	Complete_Genome	Turkey	Human	Homo Sapiens	99.45	0.76
Brucella melitensis BwIM_TUR_27	Brucella melitensis	SAMN05932961	PRJNA347914	GCA_002191695.1	3.31462	57.1716	chromosome 1:NZ_CP018550.1/CP018550.1; chromosome 2:NZ_CP018551.1/CP018551.1	2	3208	2972	2017-06-13	2022-04-24	Chromosome	Turkey	Human	Homo Sapiens	99.45	0.76
Brucella melitensis BwIM_TUR_38	Brucella melitensis	SAMN05932978	PRJNA347914	GCA_002191715.1	3.31112	57.2358	chromosome 1:NZ_CP018552.1/CP018552.1; chromosome 2:NZ_CP018553.1/CP018553.1	2	3203	2969	2017-06-13	2022-04-12	Chromosome	Turkey	Human	Homo Sapiens	99.45	0.76
Brucella melitensis BwIM_TUR_40	Brucella melitensis	SAMN05932971	PRJNA347914	GCA_002191735.1	3.31472	57.1716	chromosome 1:NZ_CP018556.1/CP018556.1; chromosome 2:NZ_CP018557.1/CP018557.1	2	3202	2973	2017-06-13	2022-04-12	Chromosome	Turkey	Human	Homo Sapiens	99.45	0.76
Brucella melitensis BwIM_TUR_59	Brucella melitensis	SAMN05932973	PRJNA347914	GCA_002191755.1	3.31262	57.2358	chromosome 1:NZ_CP018560.1/CP018560.1; chromosome 2:NZ_CP018561.1/CP018561.1	2	3201	2973	2017-06-13	2022-04-12	Complete_Genome	Turkey	Human	Homo Sapiens	99.35	0.76
Brucella melitensis BwIM_TUR_60	Brucella melitensis	SAMN05932972	PRJNA347914	GCA_002191775.1	3.31259	57.2358	chromosome 1:NZ_CP018562.1/CP018562.1; chromosome 2:NZ_CP018563.1/CP018563.1	2	3200	2971	2017-06-13	2022-04-24	Chromosome	Turkey	Human	Homo Sapiens	99.35	0.76
Brucella melitensis BwIM_XXX_12	Brucella melitensis	SAMN05932965	PRJNA347914	GCA_002191795.1	3.31276	57.2358	chromosome 1:NZ_CP018564.1/CP018564.1; chromosome 2:NZ_CP018565.1/CP018565.1	2	3204	2976	2017-06-13	2022-04-24	Chromosome	Unknown	Human	Homo Sapiens	99.45	0.76
Brucella melitensis BwIM_XXX_22	Brucella melitensis	SAMN05932950	PRJNA347914	GCA_002191815.1	3.31354	57.2358	chromosome 1:NZ_CP018566.1/CP018566.1; chromosome 2:NZ_CP018567.1/CP018567.1	2	3202	2976	2017-06-13	2022-04-24	Chromosome	Unknown	Human	Homo Sapiens	99.45	0.76
Brucella melitensis BwIM_XXX_54	Brucella melitensis	SAMN05932980	PRJNA347914	GCA_002191835.1	3.31263	57.1716	chromosome 1:NZ_CP018568.1/CP018568.1; chromosome 2:NZ_CP018569.1/CP018569.1	2	3199	2969	2017-06-13	2022-04-12	Chromosome	Unknown	Human	Homo Sapiens	99.45	0.76
Brucella melitensis BwIM_BGR_21	Brucella melitensis	SAMN05932986	PRJNA347914	GCA_002191855.1	3.31229	57.2358	chromosome 1:NZ_CP018482.1/CP018482.1; chromosome 2:NZ_CP018483.1/CP018483.1	2	3202	2973	2017-06-13	2022-04-12	Chromosome	Bulgaria	Human	Homo Sapiens	99.3	0.76
Brucella melitensis BwIM_IRQ_43	Brucella melitensis	SAMN05932959	PRJNA347914	GCA_002191875.1	3.3127	57.2358	chromosome 1:NZ_CP018492.1/CP018492.1; chromosome 2:NZ_CP018493.1/CP018493.1	2	3204	2972	2017-06-13	2022-04-24	Chromosome	Iraq	Human	Homo Sapiens	99.45	0.85
Brucella melitensis BwIM_KWT_42	Brucella melitensis	SAMN05932984	PRJNA347914	GCA_002191895.1	3.3115	57.2358	chromosome 1:NZ_CP018500.1/CP018500.1; chromosome 2:NZ_CP018501.1/CP018501.1	2	3204	2971	2017-06-13	2022-04-24	Chromosome	Kuwait	Human	Homo Sapiens	99.45	0.76
Brucella melitensis BwIM_SAU_09	Brucella melitensis	SAMN05932949	PRJNA347914	GCA_002191915.1	3.31133	57.2358	chromosome 1:NZ_CP018504.1/CP018504.1; chromosome 2:NZ_CP018505.1/CP018505.1	2	3201	2967	2017-06-13	2022-04-24	Complete_Genome	Saudi Arabia	Human	Homo Sapiens	99.45	0.76
Brucella melitensis BwIM_SOM_36b	Brucella melitensis	SAMN05932922	PRJNA347914	GCA_002191935.1	3.30364	57.1714	chromosome 1:NZ_CP018508.1/CP018508.1; chromosome 2:NZ_CP018509.1/CP018509.1	2	3200	2955	2017-06-13	2022-04-12	Chromosome	Somalia	Human	Homo Sapiens	99.45	0.67
Brucella melitensis BwIM_SYR_01	Brucella melitensis	SAMN05932958	PRJNA347914	GCA_002191995.1	3.31139	57.2358	chromosome 1:NZ_CP018510.1/CP018510.1; chromosome 2:NZ_CP018511.1/CP018511.1	2	3203	2968	2017-06-13	2022-04-24	Chromosome	Syria	Human	Homo Sapiens	99.45	0.76
Brucella melitensis BwIM_SYR_08	Brucella melitensis	SAMN05932967	PRJNA347914	GCA_002192015.1	3.31363	57.2358	chromosome 1:NZ_CP018518.1/CP018518.1; chromosome 2:NZ_CP018519.1/CP018519.1	2	3202	2975	2017-06-13	2022-04-24	Chromosome	Syria	Human	Homo Sapiens	99.45	0.76
Brucella melitensis BwIM_SYR_10	Brucella melitensis	SAMN05932968	PRJNA347914	GCA_002192035.1	3.31325	57.2358	chromosome 1:NZ_CP018520.1/CP018520.1; chromosome 2:NZ_CP018521.1/CP018521.1	2	3200	2971	2017-06-13	2022-04-12	Chromosome	Syria	Human	Homo Sapiens	99.45	0.76
Brucella melitensis BwIM_SYR_14	Brucella melitensis	SAMN05932964	PRJNA347914	GCA_002192055.1	3.31258	57.2358	chromosome 1:NZ_CP018522.1/CP018522.1; chromosome 2:NZ_CP018523.1/CP018523.1	2	3201	2972	2017-06-13	2022-04-12	Chromosome	Syria	Human	Homo Sapiens	99.45	0.76
Brucella melitensis BwIM_SYR_23	Brucella melitensis	SAMN05932966	PRJNA347914	GCA_002192075.1	3.31295	57.2358	chromosome 1:NZ_CP018524.1/CP018524.1; chromosome 2:NZ_CP018525.1/CP018525.1	2	3201	2972	2017-06-13	2022-04-24	Chromosome	Syria	Human	Homo Sapiens	99.45	0.76
Brucella melitensis BwIM_SYR_26	Brucella melitensis	SAMN05932953	PRJNA347914	GCA_002192095.1	3.31278	57.2358	chromosome 1:NZ_CP018526.1/CP018526.1; chromosome 2:NZ_CP018527.1/CP018527.1	2	3200	2973	2017-06-13	2022-04-24	Complete_Genome	Syria	Human	Homo Sapiens	99.45	0.76
Brucella melitensis BwIM_SYR_31	Brucella melitensis	SAMN05932979	PRJNA347914	GCA_002192115.1	3.31267	57.2358	chromosome 1:NZ_CP018528.1/CP018528.1; chromosome 2:NZ_CP018529.1/CP018529.1	2	3200	2970	2017-06-13	2022-04-24	Chromosome	Syria	Human	Homo Sapiens	99.45	0.76
Brucella melitensis BwIM_TUR_24	Brucella melitensis	SAMN05932983	PRJNA347914	GCA_002192135.1	3.3125	57.2358	chromosome 1:NZ_CP018548.1/CP018548.1; chromosome 2:NZ_CP018549.1/CP018549.1	2	3201	2973	2017-06-13	2022-04-12	Chromosome	Turkey	Human	Homo Sapiens	99.35	0.76
Brucella melitensis BwIM_TUR_39	Brucella melitensis	SAMN05932976	PRJNA347914	GCA_002192155.1	3.31252	57.2358	chromosome 1:NZ_CP018554.1/CP018554.1; chromosome 2:NZ_CP018555.1/CP018555.1	2	3199	2971	2017-06-13	2022-04-12	Complete_Genome	Turkey	Human	Homo Sapiens	99.35	0.76
Brucella melitensis BwIM_TUR_51	Brucella melitensis	SAMN05932917	PRJNA347914	GCA_002192175.1	3.31159	57.2358	chromosome 1:NZ_CP018558.1/CP018558.1; chromosome 2:NZ_CP018559.1/CP018559.1	2	3203	2966	2017-06-13	2022-04-24	Chromosome	Turkey	Human	Homo Sapiens	99.43	0.82
Brucella melitensis BwIM_TUR_30	Brucella melitensis	SAMN05932932	PRJNA347914	GCA_002192195.1	3.31435	57.1716	chromosome 1:NZ_CP018570.1/CP018570.1; chromosome 2:NZ_CP018571.1/CP018571.1	2	3204	2974	2017-06-13	2022-04-24	Chromosome	Turkey	Human	Homo Sapiens	99.45	1.27
Brucella melitensis QY1	Brucella melitensis	SAMN07224390	PRJNA390013	GCA_002214285.1	3.31125	57.2358	chromosome I:CP022204.1; chromosome II:CP022205.1	2	-	-	2017-07-03	2017-07-03	Complete_Genome	China	Sheep	Ovis Aries	99.1	0.85
Brucella melitensis BY38	Brucella melitensis	SAMN07499375	PRJNA398009	GCA_002262955.1	3.31186	57.2358	chromosome 1:NZ_CP022827.1/CP022827.1; chromosome 2:NZ_CP022828.1/CP022828.1	2	3205	2971	2017-08-22	2022-04-24	Complete_Genome	China	Sheep	Ovis Aries	99.38	0.76
Brucella abortus BD	Brucella abortus	SAMN07508059	PRJNA398311	GCA_002262975.1	3.27107	57.2353	chromosome 1:NZ_CP022877.1/CP022877.1; chromosome 2:NZ_CP022878.1/CP022878.1	2	3165	2934	2017-08-22	2022-01-02	Complete_Genome	China	Cattle	Bos Taurus	99.5	0.98
Brucella abortus MC	Brucella abortus	SAMN07508100	PRJNA398313	GCA_002262995.1	3.27087	57.2353	chromosome 1:NZ_CP022879.1/CP022879.1; chromosome 2:NZ_CP022880.1/CP022880.1	2	3168	2933	2017-08-22	2022-01-02	Complete_Genome	China	Cattle	Bos Taurus	99.5	0.98
Brucella melitensis BL	Brucella melitensis	SAMN07508058	PRJNA398310	GCA_002263015.1	3.31267	57.1715	chromosome 1:NZ_CP022875.1/CP022875.1; chromosome 2:NZ_CP022876.1/CP022876.1	2	3208	2970	2017-08-22	2022-04-24	Complete_Genome	China	Cattle	Bos Taurus	99.45	0.76
Brucella melitensis 2007BM_1	Brucella melitensis	SAMN07580939	PRJNA400844	GCA_002290125.1	3.30268	57.1718	chromosome 1:NZ_CP023171.1/CP023171.1; chromosome 2:NZ_CP023172.1/CP023172.1	2	3144	2944	2017-09-12	2022-04-26	Chromosome	India	Human	Homo Sapiens	97.41	0.76
Brucella abortus 40046	Brucella abortus	SAMN07572672	PRJNA400357	GCA_002290665.1	3.30261	57.1707	chromosome 1:CP023215.1; chromosome 2:CP023216.1	2	3392	2982	2017-09-12	2017-09-12	Chromosome	Italy	Water Buffalo	Bubalus Bubalis	98.76	0.71
Brucella abortus 49839	Brucella abortus	SAMN07572673	PRJNA400357	GCA_002290685.1	3.32489	57.0388	chromosome 1:CP023219.1; chromosome 2:CP023220.1	2	3363	2955	2017-09-12	2017-09-12	Chromosome	Italy	Water Buffalo	Bubalus Bubalis	97.91	0.98
Brucella abortus 67761	Brucella abortus	SAMN07572674	PRJNA400357	GCA_002290705.1	3.0954	57.1	chromosome 1:CP023223.1; chromosome 2:CP023224.1	2	3157	2833	2017-09-12	2017-09-12	Chromosome	Italy	Water Buffalo	Bubalus Bubalis	93.95	0.76
Brucella abortus 49188	Brucella abortus	SAMN07572671	PRJNA400357	GCA_002290725.1	3.40671	56.6146	chromosome 1:CP023217.1; chromosome 2:CP023218.1	2	3235	2901	2017-09-12	2017-09-12	Chromosome	Italy	Water Buffalo	Bubalus Bubalis	95.22	0.98
Brucella abortus 28375	Brucella abortus	SAMN07572666	PRJNA400357	GCA_002290745.1	3.56439	56.4775	chromosome 1:CP023211.1; chromosome 2:CP023212.1	2	3316	2901	2017-09-12	2017-09-12	Chromosome	Italy	Water Buffalo	Bubalus Bubalis	95.87	0.76
Brucella abortus 69103	Brucella abortus	SAMN07572685	PRJNA400357	GCA_002290765.1	3.30369	57.1707	chromosome 1:CP023225.1; chromosome 2:CP023226.1	2	3378	3040	2017-09-12	2017-09-12	Chromosome	Italy	Water Buffalo	Bubalus Bubalis	99.31	0.76
Brucella abortus 57750	Brucella abortus	SAMN07572681	PRJNA400357	GCA_002290785.1	3.38058	56.8414	chromosome 1:NZ_CP023221.1/CP023221.1; chromosome 2:NZ_CP023222.1/CP023222.1	2	3124	2821	2017-09-12	2022-07-08	Chromosome	Italy	Water Buffalo	Bubalus Bubalis	97.98	0.98
Brucella abortus 149279	Brucella abortus	SAMN07572686	PRJNA400357	GCA_002290805.1	3.40231	56.6139	chromosome 1:CP023227.1; chromosome 2:CP023228.1	2	3233	2890	2017-09-12	2017-09-12	Chromosome	Italy	Water Buffalo	Bubalus Bubalis	95.13	0.76
Brucella abortus 33295	Brucella abortus	SAMN07572670	PRJNA400357	GCA_002291205.1	3.30293	57.1708	chromosome 1:CP023213.1; chromosome 2:CP023214.1	2	3399	2971	2017-09-12	2017-09-12	Chromosome	Italy	Water Buffalo	Bubalus Bubalis	99.12	1.07
Brucella abortus 7863	Brucella abortus	SAMN07572688	PRJNA400357	GCA_002291245.1	3.30658	57.1707	chromosome 1:CP023229.1; chromosome 2:CP023230.1	2	3399	3007	2017-09-12	2017-09-12	Chromosome	Italy	Water Buffalo	Bubalus Bubalis	99.26	0.77
Brucella abortus 21630	Brucella abortus	SAMN07572693	PRJNA400357	GCA_002291285.1	3.37328	56.9897	chromosome 1:CP023235.1; chromosome 2:CP023236.1	2	3384	2999	2017-09-12	2017-09-12	Chromosome	Italy	Water Buffalo	Bubalus Bubalis	99.25	0.98
Brucella abortus 21614	Brucella abortus	SAMN07572692	PRJNA400357	GCA_002291305.1	3.82341	56.9062	chromosome 1:CP023233.1; chromosome 2:CP023234.1	2	3745	3294	2017-09-12	2017-09-12	Chromosome	Italy	Water Buffalo	Bubalus Bubalis	93.69	16.41
Brucella abortus 38127	Brucella abortus	SAMN07572694	PRJNA400357	GCA_002291325.1	3.33633	56.8918	chromosome 1:CP023237.1; chromosome 2:CP023238.1	2	3299	2916	2017-09-12	2017-09-12	Chromosome	Italy	Water Buffalo	Bubalus Bubalis	97.47	1.43
Brucella abortus 84573	Brucella abortus	SAMN07572696	PRJNA400357	GCA_002291345.1	3.30655	57.1709	chromosome 1:CP023241.1; chromosome 2:CP023242.1	2	3395	3027	2017-09-12	2017-09-12	Chromosome	Italy	Water Buffalo	Bubalus Bubalis	98.92	0.76
Brucella abortus 14330	Brucella abortus	SAMN07572659	PRJNA400357	GCA_002291385.1	3.42759	56.8023	chromosome 1:CP023243.1; chromosome 2:CP023244.1	2	3335	2898	2017-09-12	2017-09-12	Chromosome	Italy	Water Buffalo	Bubalus Bubalis	97.43	0.97
Brucella abortus 9510	Brucella abortus	SAMN07572607	PRJNA400357	GCA_002310355.1	3.3794	56.7609	chromosome 1:CP023308.1; chromosome 2:CP023309.1	2	3299	2920	2017-09-18	2017-09-18	Chromosome	Italy	Water Buffalo	Bubalus Bubalis	95.01	0.76
Brucella canis FDAARGOS_420	Brucella canis	SAMN07312464	PRJNA231221	GCA_002591255.1	3.31276	57.2364	chromosome 1:NZ_CP023974.1/CP023974.1; chromosome 2:NZ_CP023973.1/CP023973.1	2	3176	2971	2017-10-18	2022-01-17	Complete_Genome	Unknown	Unknown	Unknown	99.53	0.67
Brucella suis QH05	Brucella suis	SAMN07840743	PRJNA416061	GCA_002749475.1	3.3152	57.2364	chromosome 1:NZ_CP024420.1/CP024420.1; chromosome 2:NZ_CP024421.1/CP024421.1	2	3176	2985	2017-11-03	2022-01-17	Complete_Genome	China	Domestic Yak	Bos Grunniens	99.5	0.8
Brucella melitensis QH61	Brucella melitensis	SAMN07967141	PRJNA416864	GCA_002763615.1	3.31177	57.2358	chromosome 1:NZ_CP024653.1/CP024653.1; chromosome 2:NZ_CP024654.1/CP024654.1	2	3201	2965	2017-11-13	2022-04-24	Complete_Genome	China	Domestic Yak	Bos Grunniens	99.19	0.76
Brucella melitensis CIIMS_BH_2	Brucella melitensis	SAMN08176517	PRJNA422344	GCA_002895105.1	3.31121	57.2358	chromosome I:NZ_CP025680.1/CP025680.1; chromosome II:NZ_CP025681.1/CP025681.1	2	3199	2970	2018-01-22	2022-04-24	Complete_Genome	India	Human	Homo Sapiens	99.45	0.76
Brucella melitensis CIIMS_PH_3	Brucella melitensis	SAMN08242171	PRJNA427646	GCA_002895125.1	3.31071	57.2359	chromosome 1:NZ_CP026005.1/CP026005.1; chromosome 2:NZ_CP026006.1/CP026006.1	2	3201	2945	2018-01-22	2022-04-24	Complete_Genome	India	Human	Homo Sapiens	99.45	0.76
Brucella abortus CIIMS_NV_4	Brucella abortus	SAMN08295219	PRJNA428582	GCA_002895145.1	3.28645	57.2354	chromosome I:NZ_CP025743.1/CP025743.1; chromosome II:NZ_CP025744.1/CP025744.1	2	3177	2936	2018-01-22	2022-01-02	Complete_Genome	India	Unknown	Unknown	99.5	0.76
Brucella melitensis Rev.1_passage101	Brucella melitensis	SAMN07981100	PRJNA417225	GCA_002953595.1	3.29917	57.1714	chromosome I:NZ_CP024715.1/CP024715.1; chromosome II:NZ_CP024716.1/CP024716.1	2	3192	2945	2018-02-09	2022-04-24	Complete_Genome	Usa	Unknown	Unknown	99.45	0.82
Brucella canis Brucella.canis	Brucella canis	SAMN08644039	PRJNA437218	GCA_003010715.1	3.27731	57.2357	chromosome I:NZ_CP027643.1/CP027643.1; chromosome II:NZ_CP027642.1/CP027642.1	2	3143	2934	2018-03-19	2022-01-17	Complete_Genome	China	Dog	Canis Lupus Familiaris	98.99	1.1
Brucella melitensis CIIMS_NV_1	Brucella melitensis	SAMN09296271	PRJNA474273	GCA_003205535.1	3.31176	57.2358	chromosome I:NZ_CP029756.1/CP029756.1; chromosome II:NZ_CP029757.1/CP029757.1	2	3202	2967	2018-06-11	2022-04-24	Complete_Genome	India	Unknown	Unknown	99.45	0.76
Brucella abortus 19BA	Brucella abortus	SAMN09405586	PRJNA475940	GCA_003244395.3	3.28417	57.2354	chromosome 1:NZ_CP077765.1/CP077765.1; chromosome 2:NZ_CP077764.1/CP077764.1	2	3175	2929	2021-06-29	2022-01-02	Complete_Genome	Russia	Unknown	Unknown	99.5	0.76
Brucella abortus A19	Brucella abortus	SAMN09499628	PRJNA478292	GCA_003290345.1	3.28617	57.2354	chromosome 1:NZ_CP030751.1/CP030751.1; chromosome 2:NZ_CP030752.1/CP030752.1	2	3174	2934	2018-07-08	2022-01-02	Complete_Genome	China	Unknown	Unknown	99.5	0.76
Brucella melitensis CIT21	Brucella melitensis	SAMN08322134	PRJNA428790	GCA_003516045.1	3.3114	57.2358	chromosome 1:NZ_CP025819.1/CP025819.1; chromosome 2:NZ_CP025820.1/CP025820.1	2	3201	2969	2018-09-10	2022-04-24	Complete_Genome	China	Human	Homo Sapiens	99.45	0.76
Brucella melitensis CIT31	Brucella melitensis	SAMN08322136	PRJNA428790	GCA_003516065.1	3.31151	57.2358	chromosome 1:NZ_CP025821.1/CP025821.1; chromosome 2:NZ_CP025822.1/CP025822.1	2	3202	2973	2018-09-10	2022-04-24	Complete_Genome	China	Human	Homo Sapiens	99.45	0.76
Brucella abortus BJ1	Brucella abortus	SAMN10238131	PRJNA496294	GCA_003675365.1	3.27058	57.2353	chromosome 1:NZ_CP033079.1/CP033079.1; chromosome 2:NZ_CP033080.1/CP033080.1	2	3161	2930	2018-10-23	2022-01-02	Complete_Genome	China	Eurasian Elk	Alces Alces	99.5	0.98
Brucella melitensis BmWS93	Brucella melitensis	SAMN10439570	PRJNA505925	GCA_003856415.1	3.31226	57.2358	chromosome 1:NZ_CP034103.1/CP034103.1; chromosome 2:NZ_CP034104.1/CP034104.1	2	3202	2964	2018-12-03	2022-04-24	Complete_Genome	China	Human	Homo Sapiens	99.41	0.76
Brucella abortus IVRI_95	Brucella abortus	SAMN10484931	PRJNA507115	GCA_003994435.1	3.29554	57.1706	chromosome I:NZ_CP034695.1/CP034695.1; chromosome II:NZ_CP034696.1/CP034696.1	2	3185	2962	2019-01-05	2022-01-02	Chromosome	India	Human	Homo Sapiens	99.5	0.76
Brucella melitensis B29	Brucella melitensis	SAMN10829700	PRJNA517393	GCA_004208655.1	3.31187	57.2358	chromosome 1:NZ_CP035793.1/CP035793.1; chromosome 2:NZ_CP035794.1/CP035794.1	2	3199	2968	2019-02-17	2022-04-26	Complete_Genome	China	Human	Homo Sapiens	99.45	0.76
Brucella melitensis B15	Brucella melitensis	SAMN10829699	PRJNA517393	GCA_004208675.1	3.31185	57.2358	chromosome 1:NZ_CP035795.1/CP035795.1; chromosome 2:NZ_CP035796.1/CP035796.1	2	3203	2972	2019-02-17	2022-04-26	Complete_Genome	China	Human	Homo Sapiens	99.45	0.76
Brucella melitensis B9	Brucella melitensis	SAMN10829698	PRJNA517393	GCA_004208695.1	3.31182	57.2358	chromosome 1:NZ_CP035797.1/CP035797.1; chromosome 2:NZ_CP035798.1/CP035798.1	2	3201	2969	2019-02-17	2022-04-26	Complete_Genome	China	Human	Homo Sapiens	99.45	0.76
Brucella abortus clpP	Brucella abortus	SAMN12827000	PRJNA573837	GCA_008761575.1	3.27847	57.2353	chromosome 1:NZ_CP044338.1/CP044338.1; chromosome 2:NZ_CP044339.1/CP044339.1	2	3175	2936	2019-10-01	2022-01-02	Complete_Genome	China	Unknown	Unknown	98.93	0.76
Brucella melitensis M1981	Brucella melitensis	SAMN12827001	PRJNA573838	GCA_008761595.1	3.31189	57.2358	chromosome 1:NZ_CP044340.1/CP044340.1; chromosome 2:NZ_CP044341.1/CP044341.1	2	3204	2971	2019-10-01	2022-04-26	Complete_Genome	China	Unknown	Unknown	99.45	0.76
Brucella melitensis RM57	Brucella melitensis	SAMN12827002	PRJNA573838	GCA_008761615.1	3.30632	57.1717	chromosome 1:NZ_CP044342.1/CP044342.1; chromosome 2:NZ_CP044343.1/CP044343.1	2	3199	2959	2019-10-01	2022-04-26	Complete_Genome	China	Unknown	Unknown	99.23	0.76
Brucella melitensis VB700	Brucella melitensis	SAMN12917484	PRJNA575949	GCA_009017355.1	3.31161	57.1716	chromosome I:CP044983.1; chromosome II:CP044984.1	2	3375	3014	2019-10-13	2019-10-13	Complete_Genome	India	Human	Homo Sapiens	99.17	0.76
Brucella anthropi T16R_87	Brucella anthropi	SAMN12541229	PRJNA559402	GCA_009017375.1	4.73688	55.991	chromosome 1:NZ_CP044970.1/CP044970.1; chromosome 2:NZ_CP044971.1/CP044971.1	2	4434	4314	2019-10-13	2022-07-30	Complete_Genome	South Korea	Unknown	Unknown	100	0
Brucella melitensis VB12455	Brucella melitensis	SAMN12917575	PRJNA575951	GCA_009017395.1	3.31172	57.1716	chromosome I:CP044985.1; chromosome II:CP044986.1	2	3368	3011	2019-10-13	2019-10-13	Complete_Genome	India	Human	Homo Sapiens	99.28	0.76
Brucella sp. 2280	Brucella sp.	SAMN12091575	PRJNA549556	GCA_009601725.1	3.58445	57.0266	chromosome 1:NZ_CP045697.1/CP045697.1; chromosome 2:NZ_CP045698.1/CP045698.1	2	3525	3354	2019-11-06	2022-08-02	Complete_Genome	Australia	Human	Homo Sapiens	100	0
Brucella abortus RB51_AHVLA	Brucella abortus	SAMN12837785	PRJNA573988	GCA_011801185.1	3.28419	57.2354	chromosome I:NZ_CP046720.1/CP046720.1; chromosome II:NZ_CP046721.1/CP046721.1	2	3180	2940	2020-03-31	2022-04-26	Complete_Genome	Usa	Unknown	Unknown	98.89	0.76
Brucella sp. BO3	Brucella sp.	SAMN13656845	PRJNA597040	GCA_014084005.1	3.37831	57.1354	chromosome 1:NZ_CP047232.1/CP047232.1; chromosome 2:NZ_CP047233.1/CP047233.1	2	3229	3085	2020-08-06	2022-08-02	Complete_Genome	France	Human	Homo Sapiens	100	0
Brucella intermedia ZJ499	Brucella intermedia	SAMN15946017	PRJNA660330	GCA_014495725.1	4.7477	57.6651	chromosome 1:NZ_CP061039.1/CP061039.1; chromosome 2:NZ_CP061040.1/CP061040.1	2	4583	4434	2020-09-09	2022-04-19	Complete_Genome	China	Human	Homo Sapiens	100	0.01
Brucella suis bv.2_CVI_213	Brucella suis	SAMN15196305	PRJNA562886	GCA_014884405.1	3.32459	57.1843	chromosome I:NZ_CP054945.1/CP054945.1; chromosome II:NZ_CP054946.1/CP054946.1	2	3198	2921	2020-10-13	2022-04-26	Complete_Genome	Slovenia	Unknown	Unknown	99.39	0.49
Brucella suis bv.2_CVI_196	Brucella suis	SAMN15196304	PRJNA562886	GCA_014884425.1	3.32794	57.1842	chromosome I:CP054947.1; chromosome II:CP054948.1	2	3182	2903	2020-10-13	2020-10-13	Complete_Genome	Croatia	Pig	Sus Scrofa	99.2	0.71
Brucella suis bv.2 CVI_105	Brucella suis	SAMN15196303	PRJNA562886	GCA_014884445.1	3.32545	57.2268	chromosome 1:CP054949.1; chromosome 2:CP054950.1	2	3182	2871	2020-10-13	2020-10-13	Complete_Genome	Croatia	Pig	Sus Scrofa	98.96	0.86
Brucella suis bv.2 CVI_76	Brucella suis	SAMN15196302	PRJNA562886	GCA_014884465.1	3.32997	57.1841	chromosome 1:CP054951.1; chromosome 2:CP054952.1	2	3184	2894	2020-10-13	2020-10-13	Complete_Genome	Croatia	Pig	Sus Scrofa	98.99	0.71
Brucella suis bv.5_CVI_73	Brucella suis	SAMN15196301	PRJNA562886	GCA_014884485.1	3.3196	57.2716	chromosome I:NZ_CP054953.1/CP054953.1; chromosome II:NZ_CP054954.1/CP054954.1	2	3179	2931	2020-10-13	2022-04-26	Complete_Genome	Slovenia	Unknown	Unknown	99.78	0
Brucella suis bv.4_CVI_72	Brucella suis	SAMN15196300	PRJNA562886	GCA_014884505.1	3.31384	57.2426	chromosome I:NZ_CP054955.1/CP054955.1; chromosome II:NZ_CP054956.1/CP054956.1	2	3171	2911	2020-10-13	2022-04-26	Complete_Genome	Slovenia	Unknown	Unknown	99.09	0.65
Brucella suis bv.3_CVI_71	Brucella suis	SAMN15196299	PRJNA562886	GCA_014884525.1	3.3037	57.236	chromosome I:NZ_CP054957.1/CP054957.1; chromosome II:NZ_CP054958.1/CP054958.1	2	3161	2903	2020-10-13	2022-04-26	Complete_Genome	Slovenia	Unknown	Unknown	99.12	0.71
Brucella suis bv.1_CVI_59	Brucella suis	SAMN15196298	PRJNA562886	GCA_014884545.1	3.31557	57.2364	chromosome I:NZ_CP054959.1/CP054959.1; chromosome II:NZ_CP054960.1/CP054960.1	2	3176	2916	2020-10-13	2022-04-26	Complete_Genome	Croatia	Horse	Equus Caballus	99.36	0.8
Brucella suis bv.1_CVI_58	Brucella suis	SAMN15196297	PRJNA562886	GCA_014884565.1	3.31536	57.2364	chromosome I:NZ_CP054961.1/CP054961.1; chromosome II:NZ_CP054962.1/CP054962.1	2	3176	2928	2020-10-13	2022-04-26	Complete_Genome	Croatia	Horse	Equus Caballus	99.26	0.65
Brucella suis bv.2 CVI_50	Brucella suis	SAMN15196296	PRJNA562886	GCA_014884585.1	3.32802	57.1842	chromosome 1:CP054963.1; chromosome 2:CP054964.1	2	3177	2896	2020-10-13	2020-10-13	Complete_Genome	Croatia	Pig	Sus Scrofa	99.01	0.68
Brucella pinnipedialis 23a_1	Brucella pinnipedialis	SAMN16205670	PRJNA664313	GCA_015624465.1	3.31242	57.272	chromosome 1:NZ_CP061816.1/CP061816.1; chromosome 2:NZ_CP061815.1/CP061815.1	2	3179	2966	2020-11-20	2022-04-26	Complete_Genome	Svalbard	Hooded Seal	Cystophora Cristata	99.43	0.68
Brucella sp. BO2	Brucella sp.	SAMN16909640	PRJNA549556	GCA_015832115.1	3.29067	57.2028	chromosome 1:NZ_CP065399.1/CP065399.1; chromosome 2:NZ_CP065400.1/CP065400.1	2	3112	2965	2020-12-08	2022-08-02	Complete_Genome	Australia	Human	Homo Sapiens	100	0
Brucella abortus 68	Brucella abortus	SAMN17078505	PRJNA685163	GCA_016107505.1	3.28132	57.1705	chromosome 1:CP066175.1; chromosome 2:CP066176.1	2	3154	2879	2020-12-17	2020-12-17	Complete_Genome	Ukraine	Unknown	Unknown	99.27	0.71
Brucella melitensis ZHU	Brucella melitensis	SAMN17774836	PRJNA699372	GCA_016887525.1	3.31202	57.2358	chromosome 1:NZ_CP069384.1/CP069384.1; chromosome 2:NZ_CP069385.1/CP069385.1	2	3202	2969	2021-02-14	2022-04-26	Chromosome	China	Unknown	Unknown	99.45	0.76
Brucella melitensis CVI_STRAIN_7	Brucella melitensis	SAMN15402912	PRJNA643015	GCA_017139975.1	3.31122	57.1716	chromosome I:NZ_CP058597.1/CP058597.1; chromosome II:NZ_CP058598.1/CP058598.1	2	3228	2981	2021-03-02	2022-04-26	Chromosome	Croatia	Cattle	Bos Taurus	98.65	0.76
Brucella melitensis CVI_STRAIN_6	Brucella melitensis	SAMN15402910	PRJNA643015	GCA_017140095.1	3.31122	57.1716	chromosome I:NZ_CP058599.1/CP058599.1; chromosome II:NZ_CP058600.1/CP058600.1	2	3223	2980	2021-03-02	2022-04-26	Chromosome	Croatia	Cattle	Bos Taurus	99.15	0.76
Brucella sp. 458	Brucella sp.	SAMN18395631	PRJNA549556	GCA_017797885.1	3.31658	57.163	chromosome 1:NZ_CP072546.1/CP072546.1; chromosome 2:NZ_CP072547.1/CP072547.1	2	3128	2977	2021-04-06	2022-08-02	Complete_Genome	Australia	Human	Homo Sapiens	100	0
Brucella suis 7121680725	Brucella suis	SAMN21183180	PRJNA759654	GCA_019998625.1	3.29723	57.2361	chromosome 1:NZ_CP083232.1/CP083232.1; chromosome 2:NZ_CP083233.1/CP083233.1	2	3163	2964	2021-09-15	2022-01-25	Chromosome	Malaysia	Human	Homo Sapiens	99.44	0.91
Brucella abortus 22273	Brucella abortus	SAMN28689831	PRJNA842884	GCA_023650975.1	3.67123	56.8814	chromosome 1:NZ_CP098043.1/CP098043.1; chromosome 2:NZ_CP098044.1/CP098044.1	2	3424	3172	2022-06-06	2022-06-08	Chromosome	Italy	Water Buffalo	Bubalus Bubalis	96.51	11.93
Brucella abortus 25449	Brucella abortus	SAMN28690054	PRJNA842884	GCA_023650995.1	3.54781	57.1658	chromosome 1:NZ_CP098045.1/CP098045.1; chromosome 2:NZ_CP098046.1/CP098046.1	2	3426	3173	2022-06-06	2022-06-08	Chromosome	Italy	Water Buffalo	Bubalus Bubalis	96.51	11.93
Brucella abortus 39142	Brucella abortus	SAMN28690416	PRJNA842884	GCA_023651015.1	3.54804	57.1658	chromosome 1:NZ_CP098047.1/CP098047.1; chromosome 2:NZ_CP098048.1/CP098048.1	2	3427	3167	2022-06-06	2022-06-08	Chromosome	Italy	Water Buffalo	Bubalus Bubalis	96.38	11.93
Brucella abortus 33248	Brucella abortus	SAMN28690413	PRJNA842884	GCA_023651035.1	3.54724	57.1658	chromosome 1:NZ_CP098049.1/CP098049.1; chromosome 2:NZ_CP098050.1/CP098050.1	2	3423	3164	2022-06-06	2022-06-08	Chromosome	Italy	Water Buffalo	Bubalus Bubalis	96.31	11.93
Brucella abortus 40074	Brucella abortus	SAMN28690419	PRJNA842884	GCA_023651055.1	3.54761	57.1658	chromosome 1:NZ_CP098051.1/CP098051.1; chromosome 2:NZ_CP098052.1/CP098052.1	2	3424	3167	2022-06-06	2022-06-08	Chromosome	Italy	Water Buffalo	Bubalus Bubalis	96.37	11.93
Brucella abortus 45222	Brucella abortus	SAMN28690452	PRJNA842884	GCA_023651075.1	3.57003	57.0999	chromosome 1:NZ_CP098053.1/CP098053.1; chromosome 2:NZ_CP098054.1/CP098054.1	2	3426	3173	2022-06-06	2022-06-08	Chromosome	Italy	Water Buffalo	Bubalus Bubalis	96.51	11.93
Brucella abortus 40670	Brucella abortus	SAMN28690422	PRJNA842884	GCA_023651095.1	3.52805	57.1662	chromosome 1:NZ_CP098055.1/CP098055.1; chromosome 2:NZ_CP098056.1/CP098056.1	2	3411	3163	2022-06-06	2022-06-08	Chromosome	Italy	Water Buffalo	Bubalus Bubalis	96.44	10.6
Brucella abortus 45533	Brucella abortus	SAMN28690459	PRJNA842884	GCA_023651115.1	3.57743	57.0338	chromosome 1:NZ_CP098057.1/CP098057.1; chromosome 2:NZ_CP098058.1/CP098058.1	2	3425	3184	2022-06-06	2022-06-08	Chromosome	Italy	Water Buffalo	Bubalus Bubalis	96.51	11.93
Brucella abortus 45538	Brucella abortus	SAMN28690461	PRJNA842884	GCA_023651135.1	3.54802	57.1658	chromosome 1:NZ_CP098059.1/CP098059.1; chromosome 2:NZ_CP098060.1/CP098060.1	2	3426	3179	2022-06-06	2022-06-08	Chromosome	Italy	Water Buffalo	Bubalus Bubalis	96.51	11.93
Brucella abortus 47964	Brucella abortus	SAMN28690465	PRJNA842884	GCA_023651155.1	3.54832	57.1658	chromosome 1:NZ_CP098063.1/CP098063.1; chromosome 2:NZ_CP098064.1/CP098064.1	2	3427	3177	2022-06-06	2022-06-08	Chromosome	Italy	Water Buffalo	Bubalus Bubalis	96.51	11.93
Brucella abortus 52299	Brucella abortus	SAMN28690468	PRJNA842884	GCA_023651175.1	3.52791	57.1662	chromosome 1:NZ_CP098065.1/CP098065.1; chromosome 2:NZ_CP098066.1/CP098066.1	2	3410	3158	2022-06-06	2022-06-08	Chromosome	Italy	Water Buffalo	Bubalus Bubalis	96.51	10.6
Brucella abortus 54518	Brucella abortus	SAMN28724687	PRJNA842884	GCA_023651195.1	3.52871	57.1662	chromosome 1:NZ_CP098067.1/CP098067.1; chromosome 2:NZ_CP098068.1/CP098068.1	2	3422	3150	2022-06-06	2022-06-08	Chromosome	Italy	Water Buffalo	Bubalus Bubalis	96.48	10.48
Brucella abortus 51311	Brucella abortus	SAMN28724686	PRJNA842884	GCA_023651215.1	3.52817	57.1331	chromosome 1:NZ_CP098069.1/CP098069.1; chromosome 2:NZ_CP098070.1/CP098070.1	2	3407	3107	2022-06-06	2022-06-08	Chromosome	Italy	Water Buffalo	Bubalus Bubalis	95.75	10.6
Brucella abortus 39683	Brucella abortus	SAMN28708215	PRJNA842884	GCA_023651235.1	3.51109	57.1665	chromosome 1:NZ_CP098071.1/CP098071.1; chromosome 2:NZ_CP098072.1/CP098072.1	2	3394	3140	2022-06-06	2022-06-08	Chromosome	Italy	Water Buffalo	Bubalus Bubalis	95.59	10.48
Brucella abortus 16533	Brucella abortus	SAMN28708200	PRJNA842884	GCA_023651255.1	3.51222	57.1665	chromosome 1:NZ_CP098073.1/CP098073.1; chromosome 2:NZ_CP098074.1/CP098074.1	2	3401	3129	2022-06-06	2022-06-08	Chromosome	Italy	Water Buffalo	Bubalus Bubalis	95.54	10.48
Brucella abortus 10736	Brucella abortus	SAMN28708184	PRJNA842884	GCA_023651275.1	3.52901	57.1662	chromosome 1:NZ_CP098075.1/CP098075.1; chromosome 2:NZ_CP098076.1/CP098076.1	2	3412	3114	2022-06-06	2022-06-08	Chromosome	Italy	Water Buffalo	Bubalus Bubalis	96.52	10.48
Brucella abortus 179961	Brucella abortus	SAMN28708180	PRJNA842884	GCA_023651295.1	3.52369	57.1331	chromosome 1:CP098077.1; chromosome 2:CP098078.1	2	3411	3068	2022-06-06	2022-06-06	Chromosome	Italy	Water Buffalo	Bubalus Bubalis	95.98	10.13
Brucella abortus 39659	Brucella abortus	SAMN28708214	PRJNA842884	GCA_023651315.1	3.51122	57.1665	chromosome 1:NZ_CP098079.1/CP098079.1; chromosome 2:NZ_CP098080.1/CP098080.1	2	3400	3135	2022-06-06	2022-06-08	Chromosome	Italy	Water Buffalo	Bubalus Bubalis	95.6	10.48
Brucella abortus 34331	Brucella abortus	SAMN28700314	PRJNA842884	GCA_023651335.1	3.42091	56.7266	chromosome 1:CP098081.1; chromosome 2:CP098082.1	2	3140	2651	2022-06-06	2022-06-06	Chromosome	Italy	Water Buffalo	Bubalus Bubalis	94.98	0.85
Brucella abortus 33975	Brucella abortus	SAMN28700307	PRJNA842884	GCA_023651355.1	3.56779	56.9346	chromosome 1:NZ_CP098083.1/CP098083.1; chromosome 2:NZ_CP098084.1/CP098084.1	2	3332	3033	2022-06-06	2022-06-08	Chromosome	Italy	Water Buffalo	Bubalus Bubalis	93.92	11.9
Brucella abortus 24157	Brucella abortus	SAMN28700045	PRJNA842884	GCA_023651375.1	3.5281	57.1662	chromosome 1:NZ_CP098085.1/CP098085.1; chromosome 2:NZ_CP098086.1/CP098086.1	2	3407	3122	2022-06-06	2022-06-08	Chromosome	Italy	Water Buffalo	Bubalus Bubalis	96.35	10.6
Brucella abortus 15259	Brucella abortus	SAMN28699912	PRJNA842884	GCA_023651415.1	3.51264	57.1665	chromosome 1:NZ_CP098089.1/CP098089.1; chromosome 2:NZ_CP098090.1/CP098090.1	2	3397	3115	2022-06-06	2022-06-08	Chromosome	Italy	Water Buffalo	Bubalus Bubalis	96	10.6
Brucella abortus 128632	Brucella abortus	SAMN28699911	PRJNA842884	GCA_023651435.1	3.61743	57.1645	chromosome 1:NZ_CP098091.1/CP098091.1; chromosome 2:NZ_CP098092.1/CP098092.1	2	3486	3206	2022-06-06	2022-06-08	Chromosome	Italy	Water Buffalo	Bubalus Bubalis	99.41	11.82
Brucella abortus 116074	Brucella abortus	SAMN28693226	PRJNA842884	GCA_023651455.1	3.61709	57.1645	chromosome 1:NZ_CP098093.1/CP098093.1; chromosome 2:NZ_CP098094.1/CP098094.1	2	3481	3182	2022-06-06	2022-06-08	Chromosome	Italy	Water Buffalo	Bubalus Bubalis	99.42	11.82
Brucella abortus 108508	Brucella abortus	SAMN28693218	PRJNA842884	GCA_023651475.1	3.53184	57.1661	chromosome 1:NZ_CP098095.1/CP098095.1; chromosome 2:NZ_CP098096.1/CP098096.1	2	3411	3131	2022-06-06	2022-06-08	Chromosome	Italy	Water Buffalo	Bubalus Bubalis	96.04	11.82
Brucella abortus 106598	Brucella abortus	SAMN28693211	PRJNA842884	GCA_023651495.1	3.5478	57.1658	chromosome 1:NZ_CP098097.1/CP098097.1; chromosome 2:NZ_CP098098.1/CP098098.1	2	3427	3160	2022-06-06	2022-06-08	Chromosome	Italy	Water Buffalo	Bubalus Bubalis	96.4	12.08
Brucella abortus 106514	Brucella abortus	SAMN28693210	PRJNA842884	GCA_023651515.1	3.54808	57.1658	chromosome 1:NZ_CP098099.1/CP098099.1; chromosome 2:NZ_CP098100.1/CP098100.1	2	3427	3173	2022-06-06	2022-06-08	Chromosome	Italy	Water Buffalo	Bubalus Bubalis	96.47	11.93
Brucella abortus 104081	Brucella abortus	SAMN28693189	PRJNA842884	GCA_023651535.1	3.56957	56.9346	chromosome 1:NZ_CP098101.1/CP098101.1; chromosome 2:NZ_CP098102.1/CP098102.1	2	3331	3090	2022-06-06	2022-06-08	Chromosome	Italy	Water Buffalo	Bubalus Bubalis	94.06	11.79
Brucella abortus 87773	Brucella abortus	SAMN28690566	PRJNA842884	GCA_023651555.1	3.52772	57.1662	chromosome 1:NZ_CP098103.1/CP098103.1; chromosome 2:NZ_CP098104.1/CP098104.1	2	3409	3157	2022-06-06	2022-06-08	Chromosome	Italy	Water Buffalo	Bubalus Bubalis	96.42	10.6
Brucella abortus 87291	Brucella abortus	SAMN28690499	PRJNA842884	GCA_023651575.1	3.52778	57.1662	chromosome 1:NZ_CP098105.1/CP098105.1; chromosome 2:NZ_CP098106.1/CP098106.1	2	3414	3165	2022-06-06	2022-06-08	Chromosome	Italy	Water Buffalo	Bubalus Bubalis	96.51	10.6
Brucella abortus 83242	Brucella abortus	SAMN28690480	PRJNA842884	GCA_023651595.1	3.62355	57.0034	chromosome 1:NZ_CP098107.1/CP098107.1; chromosome 2:NZ_CP098108.1/CP098108.1	2	3422	3163	2022-06-06	2022-06-08	Chromosome	Italy	Water Buffalo	Bubalus Bubalis	96.51	11.93
Brucella abortus 78992	Brucella abortus	SAMN28690479	PRJNA842884	GCA_023651615.1	3.53311	57.1661	chromosome 1:NZ_CP098109.1/CP098109.1; chromosome 2:NZ_CP098110.1/CP098110.1	2	3413	3159	2022-06-06	2022-06-08	Chromosome	Italy	Water Buffalo	Bubalus Bubalis	96.03	11.93
Brucella abortus 77193	Brucella abortus	SAMN28690478	PRJNA842884	GCA_023651635.1	3.63821	56.7152	chromosome 1:NZ_CP098111.1/CP098111.1; chromosome 2:NZ_CP098112.1/CP098112.1	2	3268	3037	2022-06-06	2022-06-08	Chromosome	Italy	Water Buffalo	Bubalus Bubalis	92.15	11.79
Brucella abortus 73458	Brucella abortus	SAMN28690474	PRJNA842884	GCA_023651655.1	3.48283	57.167	chromosome 1:NZ_CP098113.1/CP098113.1; chromosome 2:NZ_CP098114.1/CP098114.1	2	3367	3105	2022-06-06	2022-06-08	Chromosome	Italy	Water Buffalo	Bubalus Bubalis	93.79	10.6
Brucella abortus 69849	Brucella abortus	SAMN28690473	PRJNA842884	GCA_023651675.1	3.59799	57.1649	chromosome 1:NZ_CP098115.1/CP098115.1; chromosome 2:NZ_CP098116.1/CP098116.1	2	3469	3209	2022-06-06	2022-06-08	Chromosome	Italy	Water Buffalo	Bubalus Bubalis	99.37	10.6
Brucella abortus 69841	Brucella abortus	SAMN28690472	PRJNA842884	GCA_023651695.1	3.85521	57.263	chromosome 1:NZ_CP098117.1/CP098117.1; chromosome 2:NZ_CP098118.1/CP098118.1	2	3724	3469	2022-06-06	2022-06-08	Chromosome	Italy	Water Buffalo	Bubalus Bubalis	91.05	28.19
Brucella abortus 57423	Brucella abortus	SAMN28690471	PRJNA842884	GCA_023651805.1	3.54781	57.1658	chromosome 1:NZ_CP098119.1/CP098119.1; chromosome 2:NZ_CP098120.1/CP098120.1	2	3426	3172	2022-06-06	2022-06-08	Chromosome	Italy	Water Buffalo	Bubalus Bubalis	96.48	11.93
Brucella abortus 54519	Brucella abortus	SAMN28690469	PRJNA842884	GCA_023651845.1	3.52754	57.1662	chromosome 1:NZ_CP098121.1/CP098121.1; chromosome 2:NZ_CP098122.1/CP098122.1	2	3408	3151	2022-06-06	2022-06-08	Chromosome	Italy	Water Buffalo	Bubalus Bubalis	96.49	10.63
Brucella abortus 45597	Brucella abortus	SAMN28690463	PRJNA842884	GCA_023704275.1	3.53202	57.1661	chromosome 1:NZ_CP098061.1/CP098061.1; chromosome 2:NZ_CP098062.1/CP098062.1	2	3414	3161	2022-06-13	2022-06-15	Chromosome	Italy	Water Buffalo	Bubalus Bubalis	95.4	11.93
Brucella melitensis 6144	Brucella melitensis	SAMN28929573	PRJNA847368	GCA_023796775.1	3.31218	57.2358	chromosome 2:NZ_CP098766.1/CP098766.1; chromosome 1:NZ_CP098767.1/CP098767.1	2	3208	2984	2022-06-18	2022-06-19	Complete_Genome	China	Human	Homo Sapiens	99.45	0.74
Brucella melitensis PB150210	Brucella melitensis	SAMN30248435	PRJNA868508	GCA_024802385.1	3.31062	57.2358	chromosome 1:NZ_CP103417.1/CP103417.1; chromosome 2:NZ_CP103418.1/CP103418.1	2	3214	2990	2022-08-31	2022-09-02	Complete_Genome	China	Human	Homo Sapiens	99.45	0.76
Brucella sp. 2716	Brucella sp.	SAMN30501192	PRJNA873770	GCA_024970345.1	3.4616	57.1873	chromosome 1:NZ_CP103962.1/CP103962.1; chromosome 2:NZ_CP103963.1/CP103963.1	2	3248	3114	2022-09-06	2022-09-08	Complete_Genome	Austria	Malayan Horned Frog	Megophrys Nasuta	100	0
Brucella sp. 1315	Brucella sp.	SAMN30501156	PRJNA873767	GCA_024970695.1	3.42354	57.1622	chromosome 1:NZ_CP103958.1/CP103958.1; chromosome 2:NZ_CP103959.1/CP103959.1	2	3258	3118	2022-09-06	2022-09-08	Complete_Genome	Austria	Ornate Horned Frog	Ceratophrys Ornata	100	0
Brucella sp. 2594	Brucella sp.	SAMN30501171	PRJNA873769	GCA_024970895.1	3.42066	57.2	chromosome 1:NZ_CP103960.1/CP103960.1; chromosome 2:NZ_CP103961.1/CP103961.1	2	3249	3112	2022-09-06	2022-09-08	Complete_Genome	Austria	Ornate Horned Frog	Ceratophrys Ornata	100	0
Brucella pseudintermedia ASAG_D25	Brucella pseudintermedia	SAMN29388680	PRJNA853445	GCA_025118245.1	4.29976	57.9578	chromosome 01:NZ_CP099967.1/CP099967.1; chromosome 02:NZ_CP099968.1/CP099968.1	2	4142	4002	2022-09-09	2022-09-13	Complete_Genome	China	Unknown	Unknown	100	0
Brucella vulpis F60	Brucella vulpis	SAMEA3715143	PRJEB12176	GCA_900000005.1	3.23814	57.1328	chromosome 1:LN997863.1; chromosome 2:LN997864.1	2	3280	3217	2016-01-06	2016-01-06	Complete_Genome	Austria	Red Fox	Vulpes Vulpes	99.78	0
Brucella sp. 10RB9215	Brucella sp.	SAMEA4063032	PRJEB14686	GCA_900092405.1	3.56281	57.1733	chromosome 1:NZ_LT599047.1/LT599047.1; chromosome 2:NZ_LT599048.1/LT599048.1	2	3377	3176	2016-12-13	2022-08-01	Complete_Genome	Tanzania	Edible Bullfrog	Pyxicephalus Edulis	100	0.52
Brucella abortus Wisconsin	Brucella abortus	SAMEA2821531	PRJEB15039	GCA_900095085.1	3.26612	57.2355	chromosome 1:NZ_LT671512.1/LT671512.1; chromosome 2:NZ_LT671513.1/LT671513.1	2	3165	2928	2018-01-29	2022-01-02	Chromosome	Usa	Cattle	Bos Taurus	98.96	0.76
Brucella inopinata 141012304	Brucella inopinata	SAMEA4378174	PRJEB15074	GCA_900095155.1	3.44238	57.1623	chromosome 1:NZ_LT605585.1/LT605585.1; chromosome 2:NZ_LT605586.1/LT605586.1	2	3294	3055	2016-10-13	2022-04-18	Complete_Genome	Germany	Bluespotted Ribbontail Ray	Taeniura Lymma	100	0
Brucella melitensis Bru_genome7	Brucella melitensis	SAMEA104369531	PRJEB23353	GCA_900236335.1	3.29508	57.2358	chromosome 1:NZ_LT962928.1/LT962928.1; chromosome 2:NZ_LT962929.1/LT962929.1	2	3188	2954	2017-12-01	2022-04-13	Complete_Genome	Norway	Human	Homo Sapiens	99.45	0.82
Brucella melitensis Bru_genome47	Brucella melitensis	SAMEA104369548	PRJEB23353	GCA_900236345.1	3.29493	57.2357	chromosome 1:NZ_LT963350.1/LT963350.1; chromosome 2:NZ_LT963351.1/LT963351.1	2	3187	2951	2017-12-01	2022-04-24	Complete_Genome	Norway	Human	Homo Sapiens	99.28	0.82
Brucella melitensis Bru_genome20	Brucella melitensis	SAMEA104369537	PRJEB23353	GCA_900236355.1	3.29508	57.2358	chromosome 1:NZ_LT962945.1/LT962945.1; chromosome 2:NZ_LT962946.1/LT962946.1	2	3190	2955	2017-12-01	2022-04-13	Complete_Genome	Norway	Human	Homo Sapiens	99.45	0.82
Brucella melitensis Bru_genome40	Brucella melitensis	SAMEA104369542	PRJEB23353	GCA_900236365.1	3.29523	57.2358	chromosome 1:NZ_LT962940.1/LT962940.1; chromosome 2:NZ_LT962941.1/LT962941.1	2	3192	2952	2017-12-01	2022-04-13	Complete_Genome	Norway	Human	Homo Sapiens	99.45	0.82
Brucella melitensis Bru_genome9	Brucella melitensis	SAMEA104369533	PRJEB23353	GCA_900236375.1	3.29507	57.2357	chromosome 1:NZ_LT962947.1/LT962947.1; chromosome 2:NZ_LT962948.1/LT962948.1	2	3190	2944	2017-12-01	2022-04-24	Complete_Genome	Norway	Human	Homo Sapiens	99.45	0.74
Brucella melitensis Bru_genome37	Brucella melitensis	SAMEA104369541	PRJEB23353	GCA_900236385.1	3.29516	57.2358	chromosome 1:NZ_LT962910.1/LT962910.1; chromosome 2:NZ_LT962911.1/LT962911.1	2	3186	2953	2017-12-01	2022-04-24	Complete_Genome	Norway	Human	Homo Sapiens	99.45	0.82
Brucella melitensis Bru_genome41	Brucella melitensis	SAMEA104369543	PRJEB23353	GCA_900236395.1	3.29522	57.2358	chromosome 1:NZ_LT962943.1/LT962943.1; chromosome 2:NZ_LT962944.1/LT962944.1	2	3195	2956	2017-12-01	2022-04-13	Complete_Genome	Norway	Human	Homo Sapiens	99.45	0.82
Brucella melitensis Bru_genome13	Brucella melitensis	SAMEA104369536	PRJEB23353	GCA_900236405.1	3.29516	57.2358	chromosome 1:NZ_LT962914.1/LT962914.1; chromosome 2:NZ_LT962915.1/LT962915.1	2	3189	2955	2017-12-01	2022-04-13	Complete_Genome	Norway	Human	Homo Sapiens	99.45	0.82
Brucella melitensis Bru_genome48	Brucella melitensis	SAMEA104369549	PRJEB23353	GCA_900236415.1	3.29522	57.2358	chromosome 1:NZ_LT962926.1/LT962926.1; chromosome 2:NZ_LT962927.1/LT962927.1	2	3191	2957	2017-12-01	2022-04-13	Complete_Genome	Norway	Human	Homo Sapiens	99.45	0.82
Brucella melitensis Bru_genome11	Brucella melitensis	SAMEA104369535	PRJEB23353	GCA_900236425.1	3.2951	57.2357	chromosome 1:NZ_LT962922.1/LT962922.1; chromosome 2:NZ_LT962923.1/LT962923.1	2	3188	2941	2017-12-01	2022-04-24	Complete_Genome	Norway	Human	Homo Sapiens	99.45	0.74
Brucella melitensis Bru_genome23	Brucella melitensis	SAMEA104369538	PRJEB23353	GCA_900236435.1	3.29515	57.2358	chromosome 1:NZ_LT962916.1/LT962916.1; chromosome 2:NZ_LT962917.1/LT962917.1	2	3189	2954	2017-12-01	2022-04-24	Complete_Genome	Norway	Human	Homo Sapiens	99.45	0.82
Brucella melitensis Bru_genome2	Brucella melitensis	SAMEA104369527	PRJEB23353	GCA_900236445.1	3.29513	57.2358	chromosome 1:NZ_LT962924.1/LT962924.1; chromosome 2:NZ_LT962925.1/LT962925.1	2	3190	2956	2017-12-01	2022-04-13	Complete_Genome	Norway	Human	Homo Sapiens	99.45	0.82
Brucella melitensis Bru_genome44	Brucella melitensis	SAMEA104369545	PRJEB23353	GCA_900236455.1	3.29521	57.2358	chromosome 1:NZ_LT962912.1/LT962912.1; chromosome 2:NZ_LT962913.1/LT962913.1	2	3186	2954	2017-12-01	2022-04-13	Complete_Genome	Norway	Human	Homo Sapiens	99.45	0.82
Brucella melitensis Bru_genome45	Brucella melitensis	SAMEA104369546	PRJEB23353	GCA_900236465.1	3.29509	57.2358	chromosome 1:NZ_LT962920.1/LT962920.1; chromosome 2:NZ_LT962921.1/LT962921.1	2	3188	2953	2017-12-01	2022-04-13	Complete_Genome	Norway	Human	Homo Sapiens	99.45	0.82
Brucella melitensis Bru_genome24	Brucella melitensis	SAMEA104369539	PRJEB23353	GCA_900236485.1	3.29508	57.2357	chromosome 1:NZ_LT962918.1/LT962918.1; chromosome 2:NZ_LT962919.1/LT962919.1	2	3191	2948	2017-12-01	2022-04-24	Complete_Genome	Norway	Human	Homo Sapiens	99.45	0.74
Brucella melitensis Bru_genome46	Brucella melitensis	SAMEA104369547	PRJEB23353	GCA_900236495.1	3.29506	57.2357	chromosome 1:NZ_LT963348.1/LT963348.1; chromosome 2:NZ_LT963349.1/LT963349.1	2	3191	2950	2017-12-01	2022-04-24	Complete_Genome	Norway	Human	Homo Sapiens	99.45	0.74
Brucella melitensis Bru_genome43	Brucella melitensis	SAMEA104369544	PRJEB23353	GCA_900236515.1	3.29507	57.2358	chromosome 1:NZ_LT962930.1/LT962930.1; chromosome 2:NZ_LT962931.1/LT962931.1	2	3188	2952	2017-12-01	2022-04-13	Complete_Genome	Norway	Human	Homo Sapiens	99.45	0.82
Brucella melitensis Bru_genome6	Brucella melitensis	SAMEA104369530	PRJEB23353	GCA_900236525.1	3.29508	57.2358	chromosome 1:NZ_LT962932.1/LT962932.1; chromosome 2:NZ_LT962933.1/LT962933.1	2	3190	2957	2017-12-01	2022-04-13	Complete_Genome	Norway	Human	Homo Sapiens	99.35	0.82
Brucella melitensis Bru_genome4	Brucella melitensis	SAMEA104369528	PRJEB23353	GCA_900236535.1	3.29503	57.2357	chromosome 1:NZ_LT962938.1/LT962938.1; chromosome 2:NZ_LT962939.1/LT962939.1	2	3190	2941	2017-12-01	2022-04-13	Complete_Genome	Norway	Human	Homo Sapiens	99.45	0.74
Brucella melitensis Bru_genome36	Brucella melitensis	SAMEA104369540	PRJEB23353	GCA_900236545.1	3.2952	57.2358	chromosome 1:NZ_LT962934.1/LT962934.1; chromosome 2:NZ_LT962935.1/LT962935.1	2	3186	2953	2017-12-01	2022-04-24	Complete_Genome	Norway	Human	Homo Sapiens	99.45	0.82
Brucella melitensis Bru_genome5	Brucella melitensis	SAMEA104369529	PRJEB23353	GCA_900236555.1	3.29505	57.2358	chromosome 1:NZ_LT962936.1/LT962936.1; chromosome 2:NZ_LT962937.1/LT962937.1	2	3190	2955	2017-12-01	2022-04-24	Complete_Genome	Norway	Human	Homo Sapiens	99.35	0.82
Brucella melitensis Bru_genome8	Brucella melitensis	SAMEA104369532	PRJEB23353	GCA_900236565.1	3.29511	57.2358	chromosome 1:NZ_LT962953.1/LT962953.1; chromosome 2:NZ_LT962954.1/LT962954.1	2	3191	2955	2017-12-01	2022-04-24	Complete_Genome	Norway	Human	Homo Sapiens	99.45	0.82
Brucella melitensis Bru_genome10	Brucella melitensis	SAMEA104369534	PRJEB23353	GCA_900236575.1	3.29499	57.2357	chromosome 1:NZ_LT962951.1/LT962951.1; chromosome 2:NZ_LT962952.1/LT962952.1	2	3188	2941	2017-12-01	2022-04-13	Complete_Genome	Norway	Human	Homo Sapiens	99.43	0.89
Brucella melitensis Bru_genome1	Brucella melitensis	SAMEA104369526	PRJEB23353	GCA_900236585.1	3.29507	57.2357	chromosome 1:NZ_LT962949.1/LT962949.1; chromosome 2:NZ_LT962950.1/LT962950.1	2	3193	2945	2017-12-01	2022-04-13	Complete_Genome	Norway	Human	Homo Sapiens	99.45	0.74

## Sheet: Supplementary Table S2
Supplementary Table S2: The list of core gene families, accessory gene families, and strain-specific genes in the pangenome of the 255 Brucella strains.
Component	ORF	Representative strain	Chromosome	Strand	Start	End	Products (Anotated by Prokka)	OG
Accessory gene family 1	AACMHJAA_00001	GCA_900095155.1	1	+	573	890	hypothetical protein	OG0000456
Accessory gene family 2	AACMHJAA_00006	GCA_900095155.1	1	+	4770	5006	hypothetical protein	OG0006327
Accessory gene family 3	AACMHJAA_00015	GCA_900095155.1	1	-	11297	11575	hypothetical protein	OG0004112
Accessory gene family 4	AACMHJAA_00019	GCA_900095155.1	1	+	13731	14237	Dipeptidyl aminopeptidase BI	OG0005423
Accessory gene family 5	AACMHJAA_00020	GCA_900095155.1	1	+	14258	15838	Dipeptidyl aminopeptidase BI	OG0001714
Accessory gene family 6	AACMHJAA_00024	GCA_900095155.1	1	-	17940	18182	hypothetical protein	OG0002674
Accessory gene family 7	AACMHJAA_00027	GCA_900095155.1	1	+	20933	21295	hypothetical protein	OG0002130
Accessory gene family 8	AACMHJAA_00029	GCA_900095155.1	1	-	22658	23335	Putative L-lactate dehydrogenase operon regulatory protein	OG0002643
Accessory gene family 9	AACMHJAA_00031	GCA_900095155.1	1	+	24544	24774	hypothetical protein	OG0002277
Accessory gene family 10	AACMHJAA_00032	GCA_900095155.1	1	+	24771	25160	hypothetical protein	OG0002278
Accessory gene family 11	AACMHJAA_00034	GCA_900095155.1	1	-	25672	26694	hypothetical protein	OG0002534
Accessory gene family 12	AACMHJAA_00035	GCA_900095155.1	1	+	26885	27481	HTH-type transcriptional regulator BetI	OG0002535
Accessory gene family 13	AACMHJAA_00038	GCA_900095155.1	1	+	31239	32309	hypothetical protein	OG0002279
Accessory gene family 14	AACMHJAA_00042	GCA_900095155.1	1	-	36477	37649	Inositol 2-dehydrogenase/D-chiro-inositol 3-dehydrogenase	OG0002131
Accessory gene family 15	AACMHJAA_00043	GCA_900095155.1	1	-	37992	38870	dTDP-4-dehydrorhamnose reductase	OG0003554
Accessory gene family 16	AACMHJAA_00044	GCA_900095155.1	1	-	38867	39943	dTDP-glucose 4,6-dehydratase 2	OG0000320
Accessory gene family 17	AACMHJAA_00045	GCA_900095155.1	1	-	39952	40503	dTDP-4-dehydrorhamnose 3,5-epimerase	OG0003555
Accessory gene family 18	AACMHJAA_00046	GCA_900095155.1	1	-	40503	41384	Glucose-1-phosphate thymidylyltransferase	OG0003500
Accessory gene family 19	AACMHJAA_00047	GCA_900095155.1	1	+	41506	42339	N-acetylglucosaminyl-diphospho-decaprenol L-rhamnosyltransferase	OG0003556
Accessory gene family 20	AACMHJAA_00048	GCA_900095155.1	1	+	43000	43749	IS481 family transposase ISBm3	OG0003019
Accessory gene family 21	AACMHJAA_00049	GCA_900095155.1	1	-	44090	45766	hypothetical protein	OG0003496
Accessory gene family 22	AACMHJAA_00050	GCA_900095155.1	1	-	46014	46775	Teichoic acids export ATP-binding protein TagH	OG0001721
Accessory gene family 23	AACMHJAA_00051	GCA_900095155.1	1	-	46779	47630	hypothetical protein	OG0002132
Accessory gene family 24	AACMHJAA_00054	GCA_900095155.1	1	+	49139	50146	Undecaprenyl-phosphate alpha-N-acetylglucosaminyl 1-phosphate transferase	OG0002746
Accessory gene family 25	AACMHJAA_00063	GCA_900095155.1	1	-	57887	58711	hypothetical protein	OG0002536
Accessory gene family 26	AACMHJAA_00070	GCA_900095155.1	1	+	68356	68502	hypothetical protein	OG0002703
Accessory gene family 27	AACMHJAA_00076	GCA_900095155.1	1	-	74390	74575	hypothetical protein	OG0002133
Accessory gene family 28	AACMHJAA_00077	GCA_900095155.1	1	-	74705	76339	putative cyclic di-GMP phosphodiesterase PdeB	OG0002134
Accessory gene family 29	AACMHJAA_00082	GCA_900095155.1	1	+	81175	84069	hypothetical protein	OG0002135
Accessory gene family 30	AACMHJAA_00083	GCA_900095155.1	1	-	84306	84908	hypothetical protein	OG0002136
Accessory gene family 31	AACMHJAA_00090	GCA_900095155.1	1	-	90146	90529	hypothetical protein	OG0002137
Accessory gene family 32	AACMHJAA_00093	GCA_900095155.1	1	-	92355	92540	hypothetical protein	OG0003003
Accessory gene family 33	AACMHJAA_00109	GCA_900095155.1	1	+	108354	108923	50S ribosomal protein L9	OG0002281
Accessory gene family 34	AACMHJAA_00121	GCA_900095155.1	1	+	122717	123319	Putative cytokinin riboside 5'-monophosphate phosphoribohydrolase	OG0002138
Accessory gene family 35	AACMHJAA_00122	GCA_900095155.1	1	+	123470	124672	IS256 family transposase ISRle12	OG0003214
Accessory gene family 36	AACMHJAA_00126	GCA_900095155.1	1	-	128860	129780	hypothetical protein	OG0001758
Accessory gene family 37	AACMHJAA_00127	GCA_900095155.1	1	-	129938	130489	hypothetical protein	OG0002139
Accessory gene family 38	AACMHJAA_00133	GCA_900095155.1	1	-	134398	135420	Chorismate synthase	OG0002282
Accessory gene family 39	AACMHJAA_00135	GCA_900095155.1	1	-	136162	136842	hypothetical protein	OG0002449
Accessory gene family 40	AACMHJAA_00136	GCA_900095155.1	1	-	136919	137131	hypothetical protein	OG0002140
Accessory gene family 41	AACMHJAA_00137	GCA_900095155.1	1	+	137354	137497	hypothetical protein	OG0002537
Accessory gene family 42	AACMHJAA_00138	GCA_900095155.1	1	-	137601	137810	Cold shock protein CspA	OG0002875
Accessory gene family 43	AACMHJAA_00153	GCA_900095155.1	1	-	154801	154914	hypothetical protein	OG0003036
Accessory gene family 44	AACMHJAA_00166	GCA_900095155.1	1	+	165301	165537	hypothetical protein	OG0003046
Accessory gene family 45	AACMHJAA_00167	GCA_900095155.1	1	-	165617	166123	hypothetical protein	OG0002141
Accessory gene family 46	AACMHJAA_00179	GCA_900095155.1	1	+	177151	178149	hypothetical protein	OG0002142
Accessory gene family 47	AACMHJAA_00185	GCA_900095155.1	1	+	184185	185630	Vanillin dehydrogenase	OG0000044
Accessory gene family 48	AACMHJAA_00187	GCA_900095155.1	1	+	186836	187294	hypothetical protein	OG0002450
Accessory gene family 49	AACMHJAA_00203	GCA_900095155.1	1	-	205325	205600	hypothetical protein	OG0002604
Accessory gene family 50	AACMHJAA_00206	GCA_900095155.1	1	-	208206	209324	Alpha-keto acid-binding periplasmic protein TakP	OG0000595
Accessory gene family 51	AACMHJAA_00208	GCA_900095155.1	1	-	210966	211514	hypothetical protein	OG0002761
Accessory gene family 52	AACMHJAA_00209	GCA_900095155.1	1	-	211802	212443	Transcriptional regulatory protein LnrK	OG0001807
Accessory gene family 53	AACMHJAA_00216	GCA_900095155.1	1	+	220540	220725	hypothetical protein	OG0003064
Accessory gene family 54	AACMHJAA_00219	GCA_900095155.1	1	-	222711	223592	Pantothenate synthetase	OG0002143
Accessory gene family 55	AACMHJAA_00231	GCA_900095155.1	1	-	236183	236824	Transcriptional regulatory protein DegU	OG0002238
Accessory gene family 56	AACMHJAA_00237	GCA_900095155.1	1	-	241794	242252	hypothetical protein	OG0002144
Accessory gene family 57	AACMHJAA_00253	GCA_900095155.1	1	-	260955	262148	Efflux pump periplasmic linker BepD	OG0002145
Accessory gene family 58	AACMHJAA_00256	GCA_900095155.1	1	+	265118	265990	hypothetical protein	OG0002283
Accessory gene family 59	AACMHJAA_00269	GCA_900095155.1	1	+	282134	283687	Adaptive-response sensory-kinase SasA	OG0002747
Accessory gene family 60	AACMHJAA_00271	GCA_900095155.1	1	-	284044	284670	Urease accessory protein UreG	OG0001832
Accessory gene family 61	AACMHJAA_00272	GCA_900095155.1	1	-	284667	285386	Urease accessory protein UreF	OG0001267
Accessory gene family 62	AACMHJAA_00273	GCA_900095155.1	1	-	285325	285840	Urease accessory protein UreE 1	OG0001833
Accessory gene family 63	AACMHJAA_00274	GCA_900095155.1	1	-	285856	287568	Urease subunit alpha 1	OG0001268
Accessory gene family 64	AACMHJAA_00275	GCA_900095155.1	1	-	287587	287892	Urease subunit beta 1	OG0002146
Accessory gene family 65	AACMHJAA_00276	GCA_900095155.1	1	-	287905	288000	hypothetical protein	OG0002538
Accessory gene family 66	AACMHJAA_00277	GCA_900095155.1	1	-	288059	288361	Urease subunit gamma 1	OG0001269
Accessory gene family 67	AACMHJAA_00278	GCA_900095155.1	1	-	288515	289357	Urease accessory protein UreD	OG0002284
Accessory gene family 68	AACMHJAA_00279	GCA_900095155.1	1	-	290503	290793	hypothetical protein	OG0004021
Accessory gene family 69	AACMHJAA_00281	GCA_900095155.1	1	-	290927	291325	hypothetical protein	OG0003822
Accessory gene family 70	AACMHJAA_00282	GCA_900095155.1	1	+	291541	292200	Transcriptional regulatory protein PhoP	OG0004022
Accessory gene family 71	AACMHJAA_00283	GCA_900095155.1	1	+	292200	293579	Adaptive-response sensory-kinase SasA	OG0004023
Accessory gene family 72	AACMHJAA_00284	GCA_900095155.1	1	-	293932	294246	hypothetical protein	OG0004558
Accessory gene family 73	AACMHJAA_00285	GCA_900095155.1	1	-	295251	295514	hypothetical protein	OG0002775
Accessory gene family 74	AACMHJAA_00287	GCA_900095155.1	1	+	295757	295996	hypothetical protein	OG0002147
Accessory gene family 75	AACMHJAA_00298	GCA_900095155.1	1	+	303512	303751	hypothetical protein	OG0003493
Accessory gene family 76	AACMHJAA_00301	GCA_900095155.1	1	+	306333	306776	hypothetical protein	OG0006230
Accessory gene family 77	AACMHJAA_00305	GCA_900095155.1	1	-	310029	310127	hypothetical protein	OG0002740
Accessory gene family 78	AACMHJAA_00306	GCA_900095155.1	1	-	310130	311209	hypothetical protein	OG0002285
Accessory gene family 79	AACMHJAA_00308	GCA_900095155.1	1	-	311543	312661	L-talarate/galactarate dehydratase	OG0002286
Accessory gene family 80	AACMHJAA_00309	GCA_900095155.1	1	-	312664	313755	Oligosaccharides import ATP-binding protein MsmX	OG0001272
Accessory gene family 81	AACMHJAA_00311	GCA_900095155.1	1	-	314641	315534	Trehalose transport system permease protein SugA	OG0001273
Accessory gene family 82	AACMHJAA_00312	GCA_900095155.1	1	-	315625	316944	hypothetical protein	OG0000789
Accessory gene family 83	AACMHJAA_00320	GCA_900095155.1	1	+	325901	326551	hypothetical protein	OG0002287
Accessory gene family 84	AACMHJAA_00324	GCA_900095155.1	1	+	329816	330544	Glycine betaine uptake system permease protein YehW	OG0002148
Accessory gene family 85	AACMHJAA_00328	GCA_900095155.1	1	-	335798	336082	hypothetical protein	OG0006351
Accessory gene family 86	AACMHJAA_00331	GCA_900095155.1	1	+	338356	338553	hypothetical protein	OG0002149
Accessory gene family 87	AACMHJAA_00332	GCA_900095155.1	1	+	338555	339325	Thiazole synthase	OG0002648
Accessory gene family 88	AACMHJAA_00336	GCA_900095155.1	1	+	341617	342393	Riboflavin transport system permease protein RibX	OG0002451
Accessory gene family 89	AACMHJAA_00337	GCA_900095155.1	1	-	342440	343873	Aldehyde dehydrogenase, thermostable	OG0002150
Accessory gene family 90	AACMHJAA_00340	GCA_900095155.1	1	-	347470	347829	hypothetical protein	OG0002288
Accessory gene family 91	AACMHJAA_00349	GCA_900095155.1	1	-	356991	357302	hypothetical protein	OG0005390
Accessory gene family 92	AACMHJAA_00350	GCA_900095155.1	1	-	357520	357693	hypothetical protein	OG0003038
Accessory gene family 93	AACMHJAA_00351	GCA_900095155.1	1	-	357690	358373	hypothetical protein	OG0003420
Accessory gene family 94	AACMHJAA_00352	GCA_900095155.1	1	-	358447	358809	hypothetical protein	OG0006217
Accessory gene family 95	AACMHJAA_00353	GCA_900095155.1	1	-	358763	359227	hypothetical protein	OG0000328
Accessory gene family 96	AACMHJAA_00357	GCA_900095155.1	1	-	362662	365574	hypothetical protein	OG0005051
Accessory gene family 97	AACMHJAA_00359	GCA_900095155.1	1	-	366568	368499	hypothetical protein	OG0006222
Accessory gene family 98	AACMHJAA_00360	GCA_900095155.1	1	-	368545	368805	hypothetical protein	OG0006216
Accessory gene family 99	AACMHJAA_00362	GCA_900095155.1	1	-	369248	369340	hypothetical protein	OG0006160
Accessory gene family 100	AACMHJAA_00363	GCA_900095155.1	1	+	369690	370025	hypothetical protein	OG0006161
Accessory gene family 101	AACMHJAA_00364	GCA_900095155.1	1	-	370109	370366	hypothetical protein	OG0005324
Accessory gene family 102	AACMHJAA_00366	GCA_900095155.1	1	+	372141	372470	hypothetical protein	OG0005325
Accessory gene family 103	AACMHJAA_00367	GCA_900095155.1	1	+	372470	372631	hypothetical protein	OG0004667
Accessory gene family 104	AACMHJAA_00368	GCA_900095155.1	1	+	372628	373029	hypothetical protein	OG0003713
Accessory gene family 105	AACMHJAA_00369	GCA_900095155.1	1	+	373013	373216	hypothetical protein	OG0004679
Accessory gene family 106	AACMHJAA_00370	GCA_900095155.1	1	+	373385	373627	hypothetical protein	OG0002104
Accessory gene family 107	AACMHJAA_00371	GCA_900095155.1	1	-	373702	374064	hypothetical protein	OG0004678
Accessory gene family 108	AACMHJAA_00372	GCA_900095155.1	1	-	374282	374887	hypothetical protein	OG0006215
Accessory gene family 109	AACMHJAA_00373	GCA_900095155.1	1	+	375256	375645	hypothetical protein	OG0006214
Accessory gene family 110	AACMHJAA_00374	GCA_900095155.1	1	+	375647	376552	hypothetical protein	OG0004694
Accessory gene family 111	AACMHJAA_00375	GCA_900095155.1	1	-	376985	377455	hypothetical protein	OG0003856
Accessory gene family 112	AACMHJAA_00379	GCA_900095155.1	1	-	380460	381380	Sulfate adenylyltransferase subunit 2	OG0002605
Accessory gene family 113	AACMHJAA_00380	GCA_900095155.1	1	-	381765	383135	Putrescine--pyruvate aminotransferase	OG0000602
Accessory gene family 114	AACMHJAA_00396	GCA_900095155.1	1	-	398428	398832	hypothetical protein	OG0002289
Accessory gene family 115	AACMHJAA_00430	GCA_900095155.1	1	-	434188	435480	Sensor histidine kinase RegB	OG0002887
Accessory gene family 116	AACMHJAA_00431	GCA_900095155.1	1	-	435575	438031	ATP-dependent RNA helicase HrpB	OG0002926
Accessory gene family 117	AACMHJAA_00432	GCA_900095155.1	1	+	438158	438442	Transcriptional repressor FrmR	OG0002931
Accessory gene family 118	AACMHJAA_00433	GCA_900095155.1	1	+	438476	439588	S-(hydroxymethyl)glutathione dehydrogenase	OG0002908
Accessory gene family 119	AACMHJAA_00434	GCA_900095155.1	1	+	439588	440055	Protein ElaA	OG0002922
Accessory gene family 120	AACMHJAA_00435	GCA_900095155.1	1	+	440055	440711	hypothetical protein	OG0002927
Accessory gene family 121	AACMHJAA_00436	GCA_900095155.1	1	+	440719	441555	S-formylglutathione hydrolase	OG0002928
Accessory gene family 122	AACMHJAA_00437	GCA_900095155.1	1	+	441891	444314	DNA gyrase subunit B	OG0002909
Accessory gene family 123	AACMHJAA_00438	GCA_900095155.1	1	-	444474	446354	ATP-dependent RNA helicase DeaD	OG0002881
Accessory gene family 124	AACMHJAA_00439	GCA_900095155.1	1	-	446496	449432	DNA polymerase I	OG0002885
Accessory gene family 125	AACMHJAA_00440	GCA_900095155.1	1	+	449996	451405	Succinyl-diaminopimelate desuccinylase	OG0002888
Accessory gene family 126	AACMHJAA_00441	GCA_900095155.1	1	+	451416	452033	Ribonuclease D	OG0002889
Accessory gene family 127	AACMHJAA_00442	GCA_900095155.1	1	+	452251	452934	hypothetical protein	OG0000017
Accessory gene family 128	AACMHJAA_00443	GCA_900095155.1	1	+	453201	453893	hypothetical protein	OG0002923
Accessory gene family 129	AACMHJAA_00444	GCA_900095155.1	1	+	454098	456389	Biosynthetic peptidoglycan transglycosylase	OG0002890
Accessory gene family 130	AACMHJAA_00445	GCA_900095155.1	1	+	456509	457315	3-oxoacyl-[acyl-carrier-protein] reductase FabG	OG0002891
Accessory gene family 131	AACMHJAA_00446	GCA_900095155.1	1	+	457406	458332	Fructokinase	OG0002892
Accessory gene family 132	AACMHJAA_00447	GCA_900095155.1	1	+	458407	459237	Trans-2,3-dihydro-3-hydroxyanthranilate isomerase	OG0002886
Accessory gene family 133	AACMHJAA_00448	GCA_900095155.1	1	-	459279	460583	Nicotinate phosphoribosyltransferase	OG0002910
Accessory gene family 134	AACMHJAA_00449	GCA_900095155.1	1	-	460673	469276	Cyclic beta-(1,2)-glucan synthase NdvB	OG0002704
Accessory gene family 135	AACMHJAA_00450	GCA_900095155.1	1	-	469662	470741	Vitamin B12 import ATP-binding protein BtuD	OG0002911
Accessory gene family 136	AACMHJAA_00451	GCA_900095155.1	1	-	470839	471705	Sulfate transport system permease protein CysW	OG0002912
Accessory gene family 137	AACMHJAA_00452	GCA_900095155.1	1	-	471695	472561	Sulfate transport system permease protein CysT	OG0002913
Accessory gene family 138	AACMHJAA_00453	GCA_900095155.1	1	-	472656	473684	Sulfate-binding protein	OG0002893
Accessory gene family 139	AACMHJAA_00454	GCA_900095155.1	1	-	473962	474780	hypothetical protein	OG0002924
Accessory gene family 140	AACMHJAA_00455	GCA_900095155.1	1	+	475072	475557	hypothetical protein	OG0002914
Accessory gene family 141	AACMHJAA_00456	GCA_900095155.1	1	-	475643	476047	hypothetical protein	OG0002915
Accessory gene family 142	AACMHJAA_00457	GCA_900095155.1	1	-	476406	476510	hypothetical protein	OG0005414
Accessory gene family 143	AACMHJAA_00458	GCA_900095155.1	1	+	476700	476936	hypothetical protein	OG0002916
Accessory gene family 144	AACMHJAA_00459	GCA_900095155.1	1	+	477114	477488	hypothetical protein	OG0002894
Accessory gene family 145	AACMHJAA_00460	GCA_900095155.1	1	+	477739	477945	hypothetical protein	OG0002883
Accessory gene family 146	AACMHJAA_00461	GCA_900095155.1	1	+	478199	480034	Dihydroxy-acid dehydratase	OG0002895
Accessory gene family 147	AACMHJAA_00462	GCA_900095155.1	1	-	480283	480567	Thiol:disulfide interchange protein CycY	OG0002896
Accessory gene family 148	AACMHJAA_00463	GCA_900095155.1	1	-	480567	480893	hypothetical protein	OG0004764
Accessory gene family 149	AACMHJAA_00464	GCA_900095155.1	1	-	480890	481063	hypothetical protein	OG0002897
Accessory gene family 150	AACMHJAA_00465	GCA_900095155.1	1	-	481060	481848	Heme exporter protein C	OG0002898
Accessory gene family 151	AACMHJAA_00466	GCA_900095155.1	1	-	481903	482568	Heme exporter protein B	OG0002899
Accessory gene family 152	AACMHJAA_00467	GCA_900095155.1	1	-	482568	483215	Cytochrome c biogenesis ATP-binding export protein CcmA	OG0002900
Accessory gene family 153	AACMHJAA_00468	GCA_900095155.1	1	+	483559	486246	Aconitate hydratase A	OG0002901
Accessory gene family 154	AACMHJAA_00469	GCA_900095155.1	1	+	486440	487258	hypothetical protein	OG0002902
Accessory gene family 155	AACMHJAA_00470	GCA_900095155.1	1	+	487807	488208	hypothetical protein	OG0002925
Accessory gene family 156	AACMHJAA_00471	GCA_900095155.1	1	-	488229	488768	Phosphinothricin N-acetyltransferase	OG0002762
Accessory gene family 157	AACMHJAA_00472	GCA_900095155.1	1	+	488821	489099	hypothetical protein	OG0000117
Accessory gene family 158	AACMHJAA_00473	GCA_900095155.1	1	-	489045	489647	hypothetical protein	OG0002917
Accessory gene family 159	AACMHJAA_00474	GCA_900095155.1	1	-	490004	490387	hypothetical protein	OG0002907
Accessory gene family 160	AACMHJAA_00475	GCA_900095155.1	1	-	491075	491794	hypothetical protein	OG0003823
Accessory gene family 161	AACMHJAA_00476	GCA_900095155.1	1	+	492119	492361	hypothetical protein	OG0002906
Accessory gene family 162	AACMHJAA_00477	GCA_900095155.1	1	-	492271	492861	RNA 2',3'-cyclic phosphodiesterase	OG0002905
Accessory gene family 163	AACMHJAA_00478	GCA_900095155.1	1	-	493042	493767	Arylesterase	OG0002904
Accessory gene family 164	AACMHJAA_00479	GCA_900095155.1	1	+	493914	494642	putative ABC transporter ATP-binding protein	OG0003079
Accessory gene family 165	AACMHJAA_00480	GCA_900095155.1	1	+	494639	497188	hypothetical protein	OG0002878
Accessory gene family 166	AACMHJAA_00481	GCA_900095155.1	1	+	497422	498159	Inner membrane protein YbhL	OG0002903
Accessory gene family 167	AACMHJAA_00482	GCA_900095155.1	1	+	498580	499815	Dual-specificity RNA methyltransferase RlmN	OG0002918
Accessory gene family 168	AACMHJAA_00483	GCA_900095155.1	1	+	499849	500376	hypothetical protein	OG0002919
Accessory gene family 169	AACMHJAA_00484	GCA_900095155.1	1	-	500357	501016	Homoserine/homoserine lactone efflux protein	OG0002920
Accessory gene family 170	AACMHJAA_00485	GCA_900095155.1	1	+	501203	502423	Argininosuccinate synthase	OG0002921
Accessory gene family 171	AACMHJAA_00486	GCA_900095155.1	1	-	502503	502970	hypothetical protein	OG0002950
Accessory gene family 172	AACMHJAA_00487	GCA_900095155.1	1	-	503260	506244	hypothetical protein	OG0000069
Accessory gene family 173	AACMHJAA_00488	GCA_900095155.1	1	+	506675	507538	hypothetical protein	OG0002831
Accessory gene family 174	AACMHJAA_00491	GCA_900095155.1	1	+	508621	509013	hypothetical protein	OG0002776
Accessory gene family 175	AACMHJAA_00492	GCA_900095155.1	1	+	509013	512246	Error-prone DNA polymerase	OG0000363
Accessory gene family 176	AACMHJAA_00493	GCA_900095155.1	1	-	512387	513043	hypothetical protein	OG0002777
Accessory gene family 177	AACMHJAA_00494	GCA_900095155.1	1	-	513225	514034	hypothetical protein	OG0002778
Accessory gene family 178	AACMHJAA_00495	GCA_900095155.1	1	-	514100	514288	hypothetical protein	OG0002779
Accessory gene family 179	AACMHJAA_00496	GCA_900095155.1	1	-	514454	514663	hypothetical protein	OG0002780
Accessory gene family 180	AACMHJAA_00497	GCA_900095155.1	1	-	514731	514922	hypothetical protein	OG0002781
Accessory gene family 181	AACMHJAA_00498	GCA_900095155.1	1	-	514942	515631	Fumarylpyruvate hydrolase	OG0002782
Accessory gene family 182	AACMHJAA_00499	GCA_900095155.1	1	-	515731	516429	Pantothenate kinase	OG0002783
Accessory gene family 183	AACMHJAA_00500	GCA_900095155.1	1	-	516500	517423	putative protein YcjY	OG0002832
Accessory gene family 184	AACMHJAA_00501	GCA_900095155.1	1	+	517548	518441	HTH-type transcriptional regulator PgrR	OG0002649
Accessory gene family 185	AACMHJAA_00502	GCA_900095155.1	1	+	518657	520288	Phosphoglucomutase	OG0002797
Accessory gene family 186	AACMHJAA_00503	GCA_900095155.1	1	-	520127	520441	hypothetical protein	OG0003161
Accessory gene family 187	AACMHJAA_00504	GCA_900095155.1	1	-	520501	520911	Iron-sulfur cluster carrier protein	OG0003880
Accessory gene family 188	AACMHJAA_00505	GCA_900095155.1	1	-	520914	521663	Iron-sulfur cluster carrier protein	OG0002539
Accessory gene family 189	AACMHJAA_00506	GCA_900095155.1	1	+	521860	522270	Lactoylglutathione lyase	OG0002151
Accessory gene family 190	AACMHJAA_00508	GCA_900095155.1	1	+	523801	524199	hypothetical protein	OG0002452
Accessory gene family 191	AACMHJAA_00509	GCA_900095155.1	1	+	524334	525338	hypothetical protein	OG0001898
Accessory gene family 192	AACMHJAA_00510	GCA_900095155.1	1	+	525886	526395	hypothetical protein	OG0001899
Accessory gene family 193	AACMHJAA_00511	GCA_900095155.1	1	+	526465	526680	hypothetical protein	OG0001900
Accessory gene family 194	AACMHJAA_00512	GCA_900095155.1	1	-	526731	527456	hypothetical protein	OG0001901
Accessory gene family 195	AACMHJAA_00513	GCA_900095155.1	1	-	527602	532341	hypothetical protein	OG0000793
Accessory gene family 196	AACMHJAA_00514	GCA_900095155.1	1	-	532338	534257	Outer membrane protein assembly factor BamA	OG0000604
Accessory gene family 197	AACMHJAA_00515	GCA_900095155.1	1	-	535064	535438	hypothetical protein	OG0000440
Accessory gene family 198	AACMHJAA_00516	GCA_900095155.1	1	-	535888	536109	hypothetical protein	OG0001285
Accessory gene family 199	AACMHJAA_00517	GCA_900095155.1	1	-	536106	536252	hypothetical protein	OG0003501
Accessory gene family 200	AACMHJAA_00518	GCA_900095155.1	1	-	536252	536881	Cytochrome bo(3) ubiquinol oxidase subunit 3	OG0000794
Accessory gene family 201	AACMHJAA_00519	GCA_900095155.1	1	-	536885	538864	Cytochrome bo(3) ubiquinol oxidase subunit 1	OG0001286
Accessory gene family 202	AACMHJAA_00520	GCA_900095155.1	1	-	538944	539957	Cytochrome bo(3) ubiquinol oxidase subunit 2	OG0001287
Accessory gene family 203	AACMHJAA_00521	GCA_900095155.1	1	+	540496	541461	hypothetical protein	OG0001902
Accessory gene family 204	AACMHJAA_00522	GCA_900095155.1	1	-	541506	541910	hypothetical protein	OG0001288
Accessory gene family 205	AACMHJAA_00523	GCA_900095155.1	1	+	542491	543246	3-deoxy-manno-octulosonate cytidylyltransferase	OG0001903
Accessory gene family 206	AACMHJAA_00524	GCA_900095155.1	1	+	543326	544198	Bifunctional chorismate mutase/prephenate dehydratase	OG0001904
Accessory gene family 207	AACMHJAA_00525	GCA_900095155.1	1	-	544199	545146	NADH pyrophosphatase	OG0001905
Accessory gene family 208	AACMHJAA_00526	GCA_900095155.1	1	-	545175	545579	hypothetical protein	OG0001906
Accessory gene family 209	AACMHJAA_00527	GCA_900095155.1	1	+	545861	547669	Holliday junction ATP-dependent DNA helicase RuvB	OG0001907
Accessory gene family 210	AACMHJAA_00528	GCA_900095155.1	1	+	547694	548017	Nucleoid-associated protein YbaB	OG0001908
Accessory gene family 211	AACMHJAA_00529	GCA_900095155.1	1	+	548126	548731	Recombination protein RecR	OG0001909
Accessory gene family 212	AACMHJAA_00530	GCA_900095155.1	1	+	548747	550030	Tn3 family transposase TnXax1	OG0000605
Accessory gene family 213	AACMHJAA_00531	GCA_900095155.1	1	+	550067	550645	hypothetical protein	OG0002991
Accessory gene family 214	AACMHJAA_00532	GCA_900095155.1	1	-	550636	551535	HTH-type transcriptional regulator CysL	OG0001910
Accessory gene family 215	AACMHJAA_00533	GCA_900095155.1	1	+	551642	552661	hypothetical protein	OG0001289
Accessory gene family 216	AACMHJAA_00539	GCA_900095155.1	1	+	558202	559323	hypothetical protein	OG0002453
Accessory gene family 217	AACMHJAA_00541	GCA_900095155.1	1	+	559499	559933	hypothetical protein	OG0002705
Accessory gene family 218	AACMHJAA_00542	GCA_900095155.1	1	+	560118	562106	Acetyl-coenzyme A synthetase	OG0002540
Accessory gene family 219	AACMHJAA_00549	GCA_900095155.1	1	+	570703	570903	hypothetical protein	OG0001294
Accessory gene family 220	AACMHJAA_00550	GCA_900095155.1	1	+	571502	573370	hypothetical protein	OG0001295
Accessory gene family 221	AACMHJAA_00556	GCA_900095155.1	1	-	580198	580980	putative adenylyltransferase/sulfurtransferase MoeZ	OG0002152
Accessory gene family 222	AACMHJAA_00563	GCA_900095155.1	1	+	588873	589052	hypothetical protein	OG0001296
Accessory gene family 223	AACMHJAA_00569	GCA_900095155.1	1	-	593802	593909	hypothetical protein	OG0002454
Accessory gene family 224	AACMHJAA_00573	GCA_900095155.1	1	+	596350	596868	3-hydroxydecanoyl-[acyl-carrier-protein] dehydratase	OG0001297
Accessory gene family 225	AACMHJAA_00576	GCA_900095155.1	1	-	599137	600159	Ribosomal RNA small subunit methyltransferase C	OG0001298
Accessory gene family 226	AACMHJAA_00585	GCA_900095155.1	1	-	610564	611223	Ribosome maturation factor RimP	OG0001299
Accessory gene family 227	AACMHJAA_00605	GCA_900095155.1	1	-	630297	631787	hypothetical protein	OG0000524
Accessory gene family 228	AACMHJAA_00621	GCA_900095155.1	1	-	649590	650432	hypothetical protein	OG0001300
Accessory gene family 229	AACMHJAA_00626	GCA_900095155.1	1	+	653009	653800	hypothetical protein	OG0001301
Accessory gene family 230	AACMHJAA_00662	GCA_900095155.1	1	-	692315	694030	hypothetical protein	OG0000615
Accessory gene family 231	AACMHJAA_00673	GCA_900095155.1	1	-	702074	702175	hypothetical protein	OG0002239
Accessory gene family 232	AACMHJAA_00675	GCA_900095155.1	1	-	703559	705637	hypothetical protein	OG0000667
Accessory gene family 233	AACMHJAA_00686	GCA_900095155.1	1	-	717457	718158	hypothetical protein	OG0000676
Accessory gene family 234	AACMHJAA_00687	GCA_900095155.1	1	+	718217	719023	hypothetical protein	OG0000051
Accessory gene family 235	AACMHJAA_00688	GCA_900095155.1	1	-	719193	719588	hypothetical protein	OG0002380
Accessory gene family 236	AACMHJAA_00693	GCA_900095155.1	1	+	722650	723765	hypothetical protein	OG0002023
Accessory gene family 237	AACMHJAA_00695	GCA_900095155.1	1	+	724594	724911	hypothetical protein	OG0003728
Accessory gene family 238	AACMHJAA_00696	GCA_900095155.1	1	-	724929	725186	Sulfur carrier protein TusA	OG0000936
Accessory gene family 239	AACMHJAA_00708	GCA_900095155.1	1	-	737007	737756	hypothetical protein	OG0002660
Accessory gene family 240	AACMHJAA_00709	GCA_900095155.1	1	-	738164	740611	Zinc/cadmium/lead-transporting P-type ATPase	OG0000398
Accessory gene family 241	AACMHJAA_00710	GCA_900095155.1	1	+	740700	741122	HTH-type transcriptional regulator ZntR	OG0002024
Accessory gene family 242	AACMHJAA_00711	GCA_900095155.1	1	-	741269	742084	hypothetical protein	OG0002025
Accessory gene family 243	AACMHJAA_00712	GCA_900095155.1	1	+	742446	742739	50S ribosomal protein L28	OG0002026
Accessory gene family 244	AACMHJAA_00713	GCA_900095155.1	1	+	742819	743490	Queuosine precursor transporter	OG0001368
Accessory gene family 245	AACMHJAA_00714	GCA_900095155.1	1	-	743580	744125	hypothetical protein	OG0002027
Accessory gene family 246	AACMHJAA_00715	GCA_900095155.1	1	+	744336	745019	Transcriptional regulatory protein WalR	OG0002028
Accessory gene family 247	AACMHJAA_00716	GCA_900095155.1	1	+	745054	745515	hypothetical protein	OG0002029
Accessory gene family 248	AACMHJAA_00717	GCA_900095155.1	1	-	745521	746327	Exodeoxyribonuclease III	OG0002030
Accessory gene family 249	AACMHJAA_00718	GCA_900095155.1	1	-	746430	747101	hypothetical protein	OG0002031
Accessory gene family 250	AACMHJAA_00726	GCA_900095155.1	1	-	753604	753894	hypothetical protein	OG0001369
Accessory gene family 251	AACMHJAA_00729	GCA_900095155.1	1	+	754998	756017	hypothetical protein	OG0002632
Accessory gene family 252	AACMHJAA_00753	GCA_900095155.1	1	+	778840	780234	Histidinol-phosphate aminotransferase	OG0003492
Accessory gene family 253	AACMHJAA_00754	GCA_900095155.1	1	-	780245	781009	Glutamine transport ATP-binding protein GlnQ	OG0003277
Accessory gene family 254	AACMHJAA_00755	GCA_900095155.1	1	-	781006	781698	L-cystine transport system permease protein YecS	OG0003491
Accessory gene family 255	AACMHJAA_00757	GCA_900095155.1	1	-	782427	783290	putative amino-acid ABC transporter-binding protein	OG0003490
Accessory gene family 256	AACMHJAA_00758	GCA_900095155.1	1	-	783361	784386	N-alpha-acetyl-L-2,4-diaminobutyric acid deacetylase	OG0003531
Accessory gene family 257	AACMHJAA_00759	GCA_900095155.1	1	-	784399	785577	Ectoine hydrolase	OG0003530
Accessory gene family 258	AACMHJAA_00760	GCA_900095155.1	1	-	785574	786590	Delta(1)-pyrroline-2-carboxylate reductase	OG0003529
Accessory gene family 259	AACMHJAA_00761	GCA_900095155.1	1	-	786590	787585	L-threonine dehydratase catabolic TdcB	OG0003528
Accessory gene family 260	AACMHJAA_00762	GCA_900095155.1	1	+	787876	788373	Leucine-responsive regulatory protein	OG0003527
Accessory gene family 261	AACMHJAA_00763	GCA_900095155.1	1	+	788491	789987	Succinate-semialdehyde dehydrogenase [NADP(+)] GabD	OG0003484
Accessory gene family 262	AACMHJAA_00764	GCA_900095155.1	1	+	790017	791390	Putrescine--pyruvate aminotransferase	OG0003489
Accessory gene family 263	AACMHJAA_00765	GCA_900095155.1	1	-	791505	791705	hypothetical protein	OG0005394
Accessory gene family 264	AACMHJAA_00766	GCA_900095155.1	1	-	792043	793350	Hexuronate transporter	OG0002241
Accessory gene family 265	AACMHJAA_00767	GCA_900095155.1	1	+	793498	794415	putative L-asparaginase periplasmic	OG0002490
Accessory gene family 266	AACMHJAA_00768	GCA_900095155.1	1	+	794439	795122	hypothetical protein	OG0000964
Accessory gene family 267	AACMHJAA_00769	GCA_900095155.1	1	-	795259	796257	putative L-asparaginase	OG0002242
Accessory gene family 268	AACMHJAA_00770	GCA_900095155.1	1	-	796266	797021	Glutamine transport ATP-binding protein GlnQ	OG0002585
Accessory gene family 269	AACMHJAA_00771	GCA_900095155.1	1	-	797005	798456	Aspartate ammonia-lyase	OG0002633
Accessory gene family 270	AACMHJAA_00772	GCA_900095155.1	1	-	798465	799478	Guanidinobutyrase	OG0002661
Accessory gene family 271	AACMHJAA_00773	GCA_900095155.1	1	-	799602	800417	Octopine permease ATP-binding protein P	OG0000693
Accessory gene family 272	AACMHJAA_00774	GCA_900095155.1	1	-	800414	801136	putative glutamine ABC transporter permease protein GlnM	OG0002714
Accessory gene family 273	AACMHJAA_00775	GCA_900095155.1	1	-	801141	801839	Arginine transport system permease protein ArtQ	OG0000498
Accessory gene family 274	AACMHJAA_00776	GCA_900095155.1	1	-	801926	802771	Glutamine-binding periplasmic protein	OG0000043
Accessory gene family 275	AACMHJAA_00777	GCA_900095155.1	1	+	803062	804045	HTH-type transcriptional activator CmpR	OG0002586
Accessory gene family 276	AACMHJAA_00786	GCA_900095155.1	1	+	814618	815376	hypothetical protein	OG0002587
Accessory gene family 277	AACMHJAA_00795	GCA_900095155.1	1	-	821006	821917	Diaminopimelate epimerase	OG0001370
Accessory gene family 278	AACMHJAA_00811	GCA_900095155.1	1	-	839364	840932	putative allantoin permease	OG0000471
Accessory gene family 279	AACMHJAA_00814	GCA_900095155.1	1	+	843539	843997	hypothetical protein	OG0002032
Accessory gene family 280	AACMHJAA_00828	GCA_900095155.1	1	-	858501	858929	hypothetical protein	OG0001371
Accessory gene family 281	AACMHJAA_00837	GCA_900095155.1	1	-	867048	868286	Enterobactin exporter EntS	OG0000549
Accessory gene family 282	AACMHJAA_00838	GCA_900095155.1	1	+	868369	868464	hypothetical protein	OG0003744
Accessory gene family 283	AACMHJAA_00860	GCA_900095155.1	1	+	894859	895533	hypothetical protein	OG0002664
Accessory gene family 284	AACMHJAA_00861	GCA_900095155.1	1	+	895710	896582	hypothetical protein	OG0002243
Accessory gene family 285	AACMHJAA_00862	GCA_900095155.1	1	+	896617	896976	IS5 family transposase IS711	OG0000000
Accessory gene family 286	AACMHJAA_00864	GCA_900095155.1	1	-	898292	899110	hypothetical protein	OG0003269
Accessory gene family 287	AACMHJAA_00865	GCA_900095155.1	1	-	899631	899735	hypothetical protein	OG0005395
Accessory gene family 288	AACMHJAA_00866	GCA_900095155.1	1	-	899732	900439	Tyrosine recombinase XerC	OG0003542
Accessory gene family 289	AACMHJAA_00868	GCA_900095155.1	1	-	901356	901805	hypothetical protein	OG0003861
Accessory gene family 290	AACMHJAA_00870	GCA_900095155.1	1	+	902511	902939	hypothetical protein	OG0001372
Accessory gene family 291	AACMHJAA_00871	GCA_900095155.1	1	+	902965	903234	50S ribosomal protein L27	OG0001373
Accessory gene family 292	AACMHJAA_00872	GCA_900095155.1	1	+	903355	904005	hypothetical protein	OG0002244
Accessory gene family 293	AACMHJAA_00873	GCA_900095155.1	1	+	904059	904616	hypothetical protein	OG0002665
Accessory gene family 294	AACMHJAA_00874	GCA_900095155.1	1	+	904765	905790	GTPase Obg/CgtA	OG0001374
Accessory gene family 295	AACMHJAA_00875	GCA_900095155.1	1	+	905818	906954	Glutamate 5-kinase	OG0001375
Accessory gene family 296	AACMHJAA_00876	GCA_900095155.1	1	+	906963	908246	Gamma-glutamyl phosphate reductase	OG0001376
Accessory gene family 297	AACMHJAA_00877	GCA_900095155.1	1	+	908246	908920	nicotinate-nucleotide adenylyltransferase	OG0001377
Accessory gene family 298	AACMHJAA_00878	GCA_900095155.1	1	+	909083	909454	Ribosomal silencing factor RsfS	OG0001378
Accessory gene family 299	AACMHJAA_00879	GCA_900095155.1	1	+	909473	910012	Ribosomal RNA large subunit methyltransferase H	OG0001379
Accessory gene family 300	AACMHJAA_00880	GCA_900095155.1	1	-	910000	910236	hypothetical protein	OG0003522
Accessory gene family 301	AACMHJAA_00881	GCA_900095155.1	1	+	910394	911743	hypothetical protein	OG0001380
Accessory gene family 302	AACMHJAA_00882	GCA_900095155.1	1	+	911733	913061	Carboxy-terminal processing protease CtpB	OG0001381
Accessory gene family 303	AACMHJAA_00883	GCA_900095155.1	1	+	913279	913521	RNA pyrophosphohydrolase	OG0005563
Accessory gene family 304	AACMHJAA_00884	GCA_900095155.1	1	+	913518	913814	RNA pyrophosphohydrolase	OG0001011
Accessory gene family 305	AACMHJAA_00885	GCA_900095155.1	1	+	913930	914184	hypothetical protein	OG0001382
Accessory gene family 306	AACMHJAA_00886	GCA_900095155.1	1	+	914252	914896	hypothetical protein	OG0001383
Accessory gene family 307	AACMHJAA_00887	GCA_900095155.1	1	+	914923	915150	hypothetical protein	OG0003040
Accessory gene family 308	AACMHJAA_00888	GCA_900095155.1	1	-	915213	916094	HTH-type transcriptional regulator HdfR	OG0001384
Accessory gene family 309	AACMHJAA_00889	GCA_900095155.1	1	+	916201	917697	Putative 3-oxopropanoate dehydrogenase	OG0000703
Accessory gene family 310	AACMHJAA_00890	GCA_900095155.1	1	+	917914	918258	hypothetical protein	OG0001385
Accessory gene family 311	AACMHJAA_00891	GCA_900095155.1	1	+	918260	919156	Pyridoxal kinase PdxY	OG0001012
Accessory gene family 312	AACMHJAA_00892	GCA_900095155.1	1	+	919330	919971	Carbonic anhydrase 1	OG0001386
Accessory gene family 313	AACMHJAA_00893	GCA_900095155.1	1	-	920035	920862	hypothetical protein	OG0001013
Accessory gene family 314	AACMHJAA_00894	GCA_900095155.1	1	+	921297	922868	Signal recognition particle protein	OG0001387
Accessory gene family 315	AACMHJAA_00895	GCA_900095155.1	1	+	922874	923188	hypothetical protein	OG0001388
Accessory gene family 316	AACMHJAA_00896	GCA_900095155.1	1	+	923255	923659	hypothetical protein	OG0001389
Accessory gene family 317	AACMHJAA_00897	GCA_900095155.1	1	+	923928	924551	Protein LemA	OG0001390
Accessory gene family 318	AACMHJAA_00898	GCA_900095155.1	1	+	924632	925435	hypothetical protein	OG0001391
Accessory gene family 319	AACMHJAA_00899	GCA_900095155.1	1	+	925448	926089	hypothetical protein	OG0001392
Accessory gene family 320	AACMHJAA_00900	GCA_900095155.1	1	+	926354	931156	NAD-specific glutamate dehydrogenase	OG0001014
Accessory gene family 321	AACMHJAA_00901	GCA_900095155.1	1	+	931322	932740	hypothetical protein	OG0000704
Accessory gene family 322	AACMHJAA_00902	GCA_900095155.1	1	-	932796	934412	Bifunctional purine biosynthesis protein PurH	OG0001393
Accessory gene family 323	AACMHJAA_00903	GCA_900095155.1	1	-	934519	936234	FtsZ-localized protein C	OG0001394
Accessory gene family 324	AACMHJAA_00904	GCA_900095155.1	1	-	936382	937779	Ribosomal RNA small subunit methyltransferase B	OG0001395
Accessory gene family 325	AACMHJAA_00905	GCA_900095155.1	1	-	937795	938772	Protease HtpX	OG0001396
Accessory gene family 326	AACMHJAA_00906	GCA_900095155.1	1	+	938895	939122	hypothetical protein	OG0001397
Accessory gene family 327	AACMHJAA_00907	GCA_900095155.1	1	-	939277	941232	Acetyl-coenzyme A synthetase	OG0000552
Accessory gene family 328	AACMHJAA_00908	GCA_900095155.1	1	+	941572	941859	hypothetical protein	OG0001398
Accessory gene family 329	AACMHJAA_00909	GCA_900095155.1	1	+	941930	942460	hypothetical protein	OG0002381
Accessory gene family 330	AACMHJAA_00910	GCA_900095155.1	1	-	942473	943153	Pyridoxal phosphate homeostasis protein	OG0001015
Accessory gene family 331	AACMHJAA_00911	GCA_900095155.1	1	+	943276	945909	Leucine--tRNA ligase	OG0002246
Accessory gene family 332	AACMHJAA_00912	GCA_900095155.1	1	+	945896	946477	hypothetical protein	OG0001399
Accessory gene family 333	AACMHJAA_00913	GCA_900095155.1	1	-	946684	947337	Transaldolase	OG0002033
Accessory gene family 334	AACMHJAA_00914	GCA_900095155.1	1	+	947447	949669	Primosomal protein N'	OG0000705
Accessory gene family 335	AACMHJAA_00915	GCA_900095155.1	1	+	949736	950149	hypothetical protein	OG0002034
Accessory gene family 336	AACMHJAA_00916	GCA_900095155.1	1	+	950431	950991	ATP synthase subunit delta	OG0001400
Accessory gene family 337	AACMHJAA_00917	GCA_900095155.1	1	+	950991	952520	ATP synthase subunit alpha	OG0001016
Accessory gene family 338	AACMHJAA_00918	GCA_900095155.1	1	+	952542	953420	ATP synthase gamma chain	OG0001401
Accessory gene family 339	AACMHJAA_00919	GCA_900095155.1	1	+	953548	955110	ATP synthase subunit beta	OG0001402
Accessory gene family 340	AACMHJAA_00920	GCA_900095155.1	1	+	955235	955642	ATP synthase epsilon chain	OG0001403
Accessory gene family 341	AACMHJAA_00921	GCA_900095155.1	1	+	956149	956586	Transcriptional regulator SlyA	OG0001017
Accessory gene family 342	AACMHJAA_00922	GCA_900095155.1	1	-	956658	957353	hypothetical protein	OG0001404
Accessory gene family 343	AACMHJAA_00923	GCA_900095155.1	1	+	957632	958894	D-amino acid dehydrogenase 1	OG0000047
Accessory gene family 344	AACMHJAA_00924	GCA_900095155.1	1	+	958900	959901	4-hydroxyproline 2-epimerase	OG0001405
Accessory gene family 345	AACMHJAA_00925	GCA_900095155.1	1	+	960180	961103	High-affinity branched-chain amino acid transport system permease protein LivH	OG0000706
Accessory gene family 346	AACMHJAA_00926	GCA_900095155.1	1	+	961106	962485	hypothetical protein	OG0001018
Accessory gene family 347	AACMHJAA_00927	GCA_900095155.1	1	+	962503	963825	Vitamin B12 import ATP-binding protein BtuD	OG0001406
Accessory gene family 348	AACMHJAA_00928	GCA_900095155.1	1	+	963825	964571	High-affinity branched-chain amino acid transport ATP-binding protein LivF	OG0000707
Accessory gene family 349	AACMHJAA_00929	GCA_900095155.1	1	+	964581	964925	hypothetical protein	OG0001407
Accessory gene family 350	AACMHJAA_00930	GCA_900095155.1	1	+	965077	966192	Leu/Ile/Val-binding protein	OG0001019
Accessory gene family 351	AACMHJAA_00931	GCA_900095155.1	1	+	966813	967928	Leu/Ile/Val-binding protein	OG0000553
Accessory gene family 352	AACMHJAA_00932	GCA_900095155.1	1	+	968194	971685	Pyruvate carboxylase	OG0000448
Accessory gene family 353	AACMHJAA_00933	GCA_900095155.1	1	+	971747	972940	Inner membrane protein YbjJ	OG0001408
Accessory gene family 354	AACMHJAA_00934	GCA_900095155.1	1	-	972958	973749	D-beta-hydroxybutyrate dehydrogenase	OG0001409
Accessory gene family 355	AACMHJAA_00935	GCA_900095155.1	1	+	973917	975179	4-hydroxy-3-methylbut-2-en-1-yl diphosphate synthase (flavodoxin)	OG0001410
Accessory gene family 356	AACMHJAA_00936	GCA_900095155.1	1	-	975187	976101	Farnesyl diphosphate synthase	OG0001411
Accessory gene family 357	AACMHJAA_00937	GCA_900095155.1	1	+	976294	977022	Biosynthetic peptidoglycan transglycosylase	OG0002247
Accessory gene family 358	AACMHJAA_00938	GCA_900095155.1	1	+	977183	977362	50S ribosomal protein L32	OG0001412
Accessory gene family 359	AACMHJAA_00939	GCA_900095155.1	1	-	977493	977924	hypothetical protein	OG0001413
Accessory gene family 360	AACMHJAA_00940	GCA_900095155.1	1	+	978099	979283	Acetyl-CoA acetyltransferase	OG0000708
Accessory gene family 361	AACMHJAA_00941	GCA_900095155.1	1	+	980017	983088	hypothetical protein	OG0001414
Accessory gene family 362	AACMHJAA_00942	GCA_900095155.1	1	+	983124	983525	Heat shock protein 15	OG0002248
Accessory gene family 363	AACMHJAA_00943	GCA_900095155.1	1	+	983888	984226	Ferredoxin-2	OG0001415
Accessory gene family 364	AACMHJAA_00944	GCA_900095155.1	1	+	984743	985318	RNA polymerase-binding transcription factor CarD	OG0001416
Accessory gene family 365	AACMHJAA_00945	GCA_900095155.1	1	+	985663	986598	RNA polymerase sigma factor RpoH	OG0001020
Accessory gene family 366	AACMHJAA_00946	GCA_900095155.1	1	-	986686	987414	Protein YiiM	OG0002035
Accessory gene family 367	AACMHJAA_00947	GCA_900095155.1	1	-	987441	988922	Beta-barrel assembly-enhancing protease	OG0001021
Accessory gene family 368	AACMHJAA_00948	GCA_900095155.1	1	-	989189	989914	Thiamine import ATP-binding protein ThiQ	OG0001417
Accessory gene family 369	AACMHJAA_00949	GCA_900095155.1	1	-	989911	990321	hypothetical protein	OG0001022
Accessory gene family 370	AACMHJAA_00951	GCA_900095155.1	1	+	990770	991147	hypothetical protein	OG0003876
Accessory gene family 371	AACMHJAA_00952	GCA_900095155.1	1	+	991151	991714	hypothetical protein	OG0003875
Accessory gene family 372	AACMHJAA_00953	GCA_900095155.1	1	-	991537	992541	Thiamine-binding periplasmic protein	OG0001418
Accessory gene family 373	AACMHJAA_00954	GCA_900095155.1	1	+	992848	993504	hypothetical protein	OG0001419
Accessory gene family 374	AACMHJAA_00955	GCA_900095155.1	1	+	993638	993922	hypothetical protein	OG0002589
Accessory gene family 375	AACMHJAA_00956	GCA_900095155.1	1	+	994070	995887	ABC transporter ATP-binding protein uup	OG0001420
Accessory gene family 376	AACMHJAA_00957	GCA_900095155.1	1	-	995979	996239	hypothetical protein	OG0002382
Accessory gene family 377	AACMHJAA_00958	GCA_900095155.1	1	-	996412	997230	hypothetical protein	OG0001421
Accessory gene family 378	AACMHJAA_00959	GCA_900095155.1	1	+	997471	997932	hypothetical protein	OG0001422
Accessory gene family 379	AACMHJAA_00960	GCA_900095155.1	1	+	997929	999365	Pyruvate kinase	OG0002036
Accessory gene family 380	AACMHJAA_00961	GCA_900095155.1	1	-	999618	1000307	hypothetical protein	OG0002037
Accessory gene family 381	AACMHJAA_00962	GCA_900095155.1	1	-	1000706	1001794	N5-carboxyaminoimidazole ribonucleotide synthase	OG0002038
Accessory gene family 382	AACMHJAA_00963	GCA_900095155.1	1	-	1001811	1002299	N5-carboxyaminoimidazole ribonucleotide mutase	OG0002039
Accessory gene family 383	AACMHJAA_00964	GCA_900095155.1	1	-	1002397	1002612	hypothetical protein	OG0002249
Accessory gene family 384	AACMHJAA_00965	GCA_900095155.1	1	+	1002991	1003173	hypothetical protein	OG0002040
Accessory gene family 385	AACMHJAA_00966	GCA_900095155.1	1	-	1003451	1004689	putative MFS-type transporter YcaD	OG0002041
Accessory gene family 386	AACMHJAA_00967	GCA_900095155.1	1	-	1004788	1004979	hypothetical protein	OG0002042
Accessory gene family 387	AACMHJAA_00968	GCA_900095155.1	1	+	1005059	1005169	hypothetical protein	OG0003048
Accessory gene family 388	AACMHJAA_00969	GCA_900095155.1	1	+	1005172	1006176	Quinone oxidoreductase 1	OG0000709
Accessory gene family 389	AACMHJAA_00970	GCA_900095155.1	1	+	1006304	1006993	hypothetical protein	OG0002043
Accessory gene family 390	AACMHJAA_00971	GCA_900095155.1	1	-	1007071	1007478	hypothetical protein	OG0002590
Accessory gene family 391	AACMHJAA_00972	GCA_900095155.1	1	+	1007521	1007628	hypothetical protein	OG0002755
Accessory gene family 392	AACMHJAA_00973	GCA_900095155.1	1	-	1007881	1008582	hypothetical protein	OG0002491
Accessory gene family 393	AACMHJAA_00974	GCA_900095155.1	1	-	1008589	1008774	hypothetical protein	OG0002492
Accessory gene family 394	AACMHJAA_00975	GCA_900095155.1	1	-	1009158	1011068	Acetyl-coenzyme A synthetase	OG0002493
Accessory gene family 395	AACMHJAA_00976	GCA_900095155.1	1	+	1011288	1011506	hypothetical protein	OG0002666
Accessory gene family 396	AACMHJAA_00977	GCA_900095155.1	1	-	1011636	1012826	Phosphoglycerate kinase	OG0002494
Accessory gene family 397	AACMHJAA_00978	GCA_900095155.1	1	-	1012894	1013901	Glyceraldehyde-3-phosphate dehydrogenase 1	OG0002495
Accessory gene family 398	AACMHJAA_00979	GCA_900095155.1	1	-	1014042	1016033	Transketolase 1	OG0002383
Accessory gene family 399	AACMHJAA_00980	GCA_900095155.1	1	+	1016450	1016722	hypothetical protein	OG0002496
Accessory gene family 400	AACMHJAA_00981	GCA_900095155.1	1	+	1016732	1017097	hypothetical protein	OG0002497
Accessory gene family 401	AACMHJAA_00982	GCA_900095155.1	1	+	1017485	1018081	5-formyltetrahydrofolate cyclo-ligase	OG0002498
Accessory gene family 402	AACMHJAA_00983	GCA_900095155.1	1	+	1018190	1019014	2',3'-cyclic-nucleotide 2'-phosphodiesterase	OG0002499
Accessory gene family 403	AACMHJAA_00984	GCA_900095155.1	1	+	1019225	1019968	hypothetical protein	OG0002591
Accessory gene family 404	AACMHJAA_00985	GCA_900095155.1	1	-	1019981	1020409	hypothetical protein	OG0002500
Accessory gene family 405	AACMHJAA_00986	GCA_900095155.1	1	-	1020420	1020995	Biotin transporter BioY2	OG0002384
Accessory gene family 406	AACMHJAA_00987	GCA_900095155.1	1	-	1021157	1021849	HTH-type transcriptional repressor RspR	OG0002790
Accessory gene family 407	AACMHJAA_00988	GCA_900095155.1	1	+	1022070	1022816	putative transcriptional regulatory protein	OG0002501
Accessory gene family 408	AACMHJAA_00989	GCA_900095155.1	1	-	1023048	1023269	50S ribosomal protein L31	OG0002385
Accessory gene family 409	AACMHJAA_00990	GCA_900095155.1	1	+	1023339	1025384	Putative multidrug export ATP-binding/permease protein	OG0002386
Accessory gene family 410	AACMHJAA_00991	GCA_900095155.1	1	-	1025416	1026447	Outer membrane protein A	OG0002387
Accessory gene family 411	AACMHJAA_00992	GCA_900095155.1	1	-	1026454	1027503	hypothetical protein	OG0002388
Accessory gene family 412	AACMHJAA_00993	GCA_900095155.1	1	-	1027758	1028549	Inositol-1-monophosphatase	OG0002389
Accessory gene family 413	AACMHJAA_00994	GCA_900095155.1	1	-	1028735	1029295	Elongation factor P	OG0002390
Accessory gene family 414	AACMHJAA_00995	GCA_900095155.1	1	-	1029560	1030612	Secretory immunoglobulin A-binding protein EsiB	OG0002250
Accessory gene family 415	AACMHJAA_00996	GCA_900095155.1	1	-	1030649	1031314	Thiamine-phosphate synthase	OG0002502
Accessory gene family 416	AACMHJAA_00997	GCA_900095155.1	1	+	1031538	1032740	hypothetical protein	OG0002044
Accessory gene family 417	AACMHJAA_00998	GCA_900095155.1	1	+	1033105	1033734	hypothetical protein	OG0002391
Accessory gene family 418	AACMHJAA_00999	GCA_900095155.1	1	+	1033836	1034357	Crossover junction endodeoxyribonuclease RuvC	OG0002392
Accessory gene family 419	AACMHJAA_01000	GCA_900095155.1	1	+	1034362	1034979	Holliday junction ATP-dependent DNA helicase RuvA	OG0002393
Accessory gene family 420	AACMHJAA_01001	GCA_900095155.1	1	+	1035020	1036060	Holliday junction ATP-dependent DNA helicase RuvB	OG0002394
Accessory gene family 421	AACMHJAA_01002	GCA_900095155.1	1	+	1036057	1036506	Acyl-CoA thioesterase YbgC	OG0002930
Accessory gene family 422	AACMHJAA_01003	GCA_900095155.1	1	+	1036881	1037591	Tol-Pal system protein TolQ	OG0002395
Accessory gene family 423	AACMHJAA_01004	GCA_900095155.1	1	+	1037638	1038090	Tol-Pal system protein TolR	OG0002396
Accessory gene family 424	AACMHJAA_01005	GCA_900095155.1	1	+	1038098	1039168	hypothetical protein	OG0002251
Accessory gene family 425	AACMHJAA_01006	GCA_900095155.1	1	+	1039224	1040555	Tol-Pal system protein TolB	OG0002045
Accessory gene family 426	AACMHJAA_01007	GCA_900095155.1	1	+	1040843	1041349	Peptidoglycan-associated lipoprotein	OG0002397
Accessory gene family 427	AACMHJAA_01008	GCA_900095155.1	1	+	1041516	1041632	hypothetical protein	OG0002667
Accessory gene family 428	AACMHJAA_01009	GCA_900095155.1	1	+	1041760	1043214	Cell division coordinator CpoB	OG0002398
Accessory gene family 429	AACMHJAA_01010	GCA_900095155.1	1	+	1043230	1044576	tRNA(Ile)-lysidine synthase	OG0002399
Accessory gene family 430	AACMHJAA_01011	GCA_900095155.1	1	+	1044712	1046646	ATP-dependent zinc metalloprotease FtsH	OG0002252
Accessory gene family 431	AACMHJAA_01012	GCA_900095155.1	1	+	1046927	1048306	Phosphoglucosamine mutase	OG0002400
Accessory gene family 432	AACMHJAA_01013	GCA_900095155.1	1	+	1048491	1049315	hypothetical protein	OG0002401
Accessory gene family 433	AACMHJAA_01014	GCA_900095155.1	1	+	1049496	1050452	Pantothenate precursors transporter PanS	OG0000393
Accessory gene family 434	AACMHJAA_01015	GCA_900095155.1	1	+	1050603	1051778	Phosphoserine aminotransferase	OG0002402
Accessory gene family 435	AACMHJAA_01016	GCA_900095155.1	1	+	1051933	1053534	D-3-phosphoglycerate dehydrogenase	OG0002403
Accessory gene family 436	AACMHJAA_01017	GCA_900095155.1	1	+	1053539	1054048	hypothetical protein	OG0002404
Accessory gene family 437	AACMHJAA_01018	GCA_900095155.1	1	+	1054366	1055655	Adenylosuccinate synthetase	OG0002405
Accessory gene family 438	AACMHJAA_01019	GCA_900095155.1	1	+	1055969	1057366	hypothetical protein	OG0002253
Accessory gene family 439	AACMHJAA_01020	GCA_900095155.1	1	-	1057601	1058512	RNA polymerase sigma factor RpoH	OG0002422
Accessory gene family 440	AACMHJAA_01021	GCA_900095155.1	1	-	1058944	1059948	Ribosomal large subunit pseudouridine synthase D	OG0002421
Accessory gene family 441	AACMHJAA_01022	GCA_900095155.1	1	+	1060004	1060480	hypothetical protein	OG0002420
Accessory gene family 442	AACMHJAA_01024	GCA_900095155.1	1	+	1060859	1061284	Ferric uptake regulation protein	OG0002634
Accessory gene family 443	AACMHJAA_01025	GCA_900095155.1	1	-	1061520	1062527	hypothetical protein	OG0001023
Accessory gene family 444	AACMHJAA_01026	GCA_900095155.1	1	-	1062723	1062887	hypothetical protein	OG0002503
Accessory gene family 445	AACMHJAA_01027	GCA_900095155.1	1	-	1063037	1063831	Phyllosphere-induced regulator PhyR	OG0002419
Accessory gene family 446	AACMHJAA_01028	GCA_900095155.1	1	+	1064077	1064304	hypothetical protein	OG0002884
Accessory gene family 447	AACMHJAA_01029	GCA_900095155.1	1	+	1064276	1064848	ECF RNA polymerase sigma factor EcfG	OG0002418
Accessory gene family 448	AACMHJAA_01030	GCA_900095155.1	1	+	1064799	1064975	hypothetical protein	OG0002791
Accessory gene family 449	AACMHJAA_01031	GCA_900095155.1	1	+	1065049	1066491	hypothetical protein	OG0002417
Accessory gene family 450	AACMHJAA_01032	GCA_900095155.1	1	-	1066552	1066983	hypothetical protein	OG0002416
Accessory gene family 451	AACMHJAA_01033	GCA_900095155.1	1	-	1066992	1067345	hypothetical protein	OG0002415
Accessory gene family 452	AACMHJAA_01034	GCA_900095155.1	1	-	1067510	1068352	hypothetical protein	OG0000038
Accessory gene family 453	AACMHJAA_01035	GCA_900095155.1	1	-	1068529	1068687	hypothetical protein	OG0002414
Accessory gene family 454	AACMHJAA_01036	GCA_900095155.1	1	+	1069141	1070064	Tol-Pal system protein TolQ	OG0002413
Accessory gene family 455	AACMHJAA_01037	GCA_900095155.1	1	+	1070070	1070564	Biopolymer transport protein ExbD	OG0002412
Accessory gene family 456	AACMHJAA_01038	GCA_900095155.1	1	+	1070561	1071487	hypothetical protein	OG0002256
Accessory gene family 457	AACMHJAA_01039	GCA_900095155.1	1	-	1071530	1072300	hypothetical protein	OG0002411
Accessory gene family 458	AACMHJAA_01040	GCA_900095155.1	1	-	1072320	1074275	Macrolide export ATP-binding/permease protein MacB	OG0002867
Accessory gene family 459	AACMHJAA_01041	GCA_900095155.1	1	-	1074275	1075501	Macrolide export protein MacA	OG0002410
Accessory gene family 460	AACMHJAA_01042	GCA_900095155.1	1	-	1075736	1076209	Deoxyuridine 5'-triphosphate nucleotidohydrolase	OG0002409
Accessory gene family 461	AACMHJAA_01043	GCA_900095155.1	1	-	1076436	1076906	DNA-binding transcriptional activator DecR	OG0002408
Accessory gene family 462	AACMHJAA_01044	GCA_900095155.1	1	+	1077022	1077267	hypothetical protein	OG0002407
Accessory gene family 463	AACMHJAA_01045	GCA_900095155.1	1	+	1077355	1078170	Gamma-glutamyl-hercynylcysteine sulfoxide hydrolase	OG0002255
Accessory gene family 464	AACMHJAA_01046	GCA_900095155.1	1	-	1078197	1079180	hypothetical protein	OG0002254
Accessory gene family 465	AACMHJAA_01047	GCA_900095155.1	1	+	1079375	1080727	Proline/betaine transporter	OG0002406
Accessory gene family 466	AACMHJAA_01048	GCA_900095155.1	1	-	1080759	1081253	L-methionine sulfoximine/L-methionine sulfone acetyltransferase	OG0002504
Accessory gene family 467	AACMHJAA_01049	GCA_900095155.1	1	-	1081255	1081488	hypothetical protein	OG0003178
Accessory gene family 468	AACMHJAA_01050	GCA_900095155.1	1	-	1081560	1083746	Malate synthase G	OG0002423
Accessory gene family 469	AACMHJAA_01051	GCA_900095155.1	1	-	1083889	1084764	Glutamate--tRNA ligase	OG0002257
Accessory gene family 470	AACMHJAA_01052	GCA_900095155.1	1	+	1084840	1085484	putative bifunctional transcriptional activator/DNA repair enzyme AlkA	OG0002424
Accessory gene family 471	AACMHJAA_01053	GCA_900095155.1	1	+	1085758	1086330	hypothetical protein	OG0002425
Accessory gene family 472	AACMHJAA_01054	GCA_900095155.1	1	-	1086347	1086865	Disulfide bond formation protein B	OG0002426
Accessory gene family 473	AACMHJAA_01055	GCA_900095155.1	1	-	1086978	1087568	hypothetical protein	OG0002427
Accessory gene family 474	AACMHJAA_01056	GCA_900095155.1	1	-	1087685	1089136	Glutarate-semialdehyde dehydrogenase	OG0002428
Accessory gene family 475	AACMHJAA_01057	GCA_900095155.1	1	+	1089254	1090075	HTH-type transcriptional regulator XynR	OG0000375
Accessory gene family 476	AACMHJAA_01064	GCA_900095155.1	1	-	1096884	1097336	Oxygen-dependent choline dehydrogenase	OG0002717
Accessory gene family 477	AACMHJAA_01065	GCA_900095155.1	1	-	1097701	1098018	hypothetical protein	OG0002668
Accessory gene family 478	AACMHJAA_01066	GCA_900095155.1	1	+	1098314	1099792	Ribose import ATP-binding protein RbsA	OG0000340
Accessory gene family 479	AACMHJAA_01067	GCA_900095155.1	1	+	1099888	1100892	Ribose import permease protein RbsC	OG0002429
Accessory gene family 480	AACMHJAA_01068	GCA_900095155.1	1	+	1101068	1102057	hypothetical protein	OG0002258
Accessory gene family 481	AACMHJAA_01069	GCA_900095155.1	1	+	1102146	1102919	D-threitol dehydrogenase	OG0000048
Accessory gene family 482	AACMHJAA_01070	GCA_900095155.1	1	+	1102952	1103944	PTS-dependent dihydroxyacetone kinase 2, dihydroxyacetone-binding subunit DhaK	OG0002430
Accessory gene family 483	AACMHJAA_01071	GCA_900095155.1	1	+	1103956	1104597	PEP-dependent dihydroxyacetone kinase 2, ADP-binding subunit DhaL	OG0002505
Accessory gene family 484	AACMHJAA_01072	GCA_900095155.1	1	+	1104756	1106840	hypothetical protein	OG0000065
Accessory gene family 485	AACMHJAA_01073	GCA_900095155.1	1	+	1106906	1107553	PEP-dependent dihydroxyacetone kinase 2, ADP-binding subunit DhaL	OG0002592
Accessory gene family 486	AACMHJAA_01074	GCA_900095155.1	1	-	1107830	1108111	hypothetical protein	OG0002635
Accessory gene family 487	AACMHJAA_01075	GCA_900095155.1	1	+	1108786	1109025	hypothetical protein	OG0002506
Accessory gene family 488	AACMHJAA_01076	GCA_900095155.1	1	-	1109162	1109923	hypothetical protein	OG0002636
Accessory gene family 489	AACMHJAA_01077	GCA_900095155.1	1	-	1110239	1110853	hypothetical protein	OG0002637
Accessory gene family 490	AACMHJAA_01078	GCA_900095155.1	1	-	1110869	1112629	hypothetical protein	OG0002593
Accessory gene family 491	AACMHJAA_01079	GCA_900095155.1	1	-	1112636	1113430	7-alpha-hydroxysteroid dehydrogenase	OG0002638
Accessory gene family 492	AACMHJAA_01080	GCA_900095155.1	1	-	1113497	1114411	7-alpha-hydroxysteroid dehydrogenase	OG0002639
Accessory gene family 493	AACMHJAA_01082	GCA_900095155.1	1	-	1114958	1115086	hypothetical protein	OG0000066
Accessory gene family 494	AACMHJAA_01084	GCA_900095155.1	1	-	1115208	1115444	hypothetical protein	OG0002594
Accessory gene family 495	AACMHJAA_01085	GCA_900095155.1	1	-	1115479	1116768	Isocitrate lyase	OG0002507
Accessory gene family 496	AACMHJAA_01086	GCA_900095155.1	1	+	1117017	1118429	HTH-type transcriptional regulator RamB	OG0002508
Accessory gene family 497	AACMHJAA_01087	GCA_900095155.1	1	+	1118724	1119827	Putrescine-binding periplasmic protein SpuD	OG0002431
Accessory gene family 498	AACMHJAA_01088	GCA_900095155.1	1	+	1120069	1121214	Spermidine/putrescine import ATP-binding protein PotA	OG0002509
Accessory gene family 499	AACMHJAA_01089	GCA_900095155.1	1	+	1121230	1122141	Putrescine transport system permease protein PotH	OG0000064
Accessory gene family 500	AACMHJAA_01090	GCA_900095155.1	1	+	1122143	1122964	Inner membrane ABC transporter permease protein YdcV	OG0002259
Accessory gene family 501	AACMHJAA_01091	GCA_900095155.1	1	-	1122972	1124909	hypothetical protein	OG0002260
Accessory gene family 502	AACMHJAA_01092	GCA_900095155.1	1	-	1125650	1128760	Cell-division control histidine kinase PdhS	OG0002510
Accessory gene family 503	AACMHJAA_01094	GCA_900095155.1	1	+	1129470	1130378	hypothetical protein	OG0003248
Accessory gene family 504	AACMHJAA_01095	GCA_900095155.1	1	+	1130524	1130793	hypothetical protein	OG0003458
Accessory gene family 505	AACMHJAA_01096	GCA_900095155.1	1	+	1130790	1131005	hypothetical protein	OG0004034
Accessory gene family 506	AACMHJAA_01099	GCA_900095155.1	1	-	1132687	1132941	hypothetical protein	OG0003688
Accessory gene family 507	AACMHJAA_01100	GCA_900095155.1	1	+	1133534	1133833	hypothetical protein	OG0003536
Accessory gene family 508	AACMHJAA_01101	GCA_900095155.1	1	+	1133833	1133985	hypothetical protein	OG0003687
Accessory gene family 509	AACMHJAA_01102	GCA_900095155.1	1	+	1133982	1134965	Nucleoid occlusion protein	OG0003351
Accessory gene family 510	AACMHJAA_01103	GCA_900095155.1	1	+	1134968	1135435	hypothetical protein	OG0003825
Accessory gene family 511	AACMHJAA_01104	GCA_900095155.1	1	+	1135432	1137693	hypothetical protein	OG0004089
Accessory gene family 512	AACMHJAA_01105	GCA_900095155.1	1	+	1137722	1138210	hypothetical protein	OG0004669
Accessory gene family 513	AACMHJAA_01106	GCA_900095155.1	1	+	1138253	1138600	hypothetical protein	OG0005039
Accessory gene family 514	AACMHJAA_01107	GCA_900095155.1	1	+	1138669	1138764	hypothetical protein	OG0005040
Accessory gene family 515	AACMHJAA_01108	GCA_900095155.1	1	+	1138839	1141316	hypothetical protein	OG0004029
Accessory gene family 516	AACMHJAA_01109	GCA_900095155.1	1	+	1141313	1141789	hypothetical protein	OG0004030
Accessory gene family 517	AACMHJAA_01110	GCA_900095155.1	1	+	1141786	1142055	hypothetical protein	OG0004031
Accessory gene family 518	AACMHJAA_01111	GCA_900095155.1	1	+	1142059	1142250	hypothetical protein	OG0004563
Accessory gene family 519	AACMHJAA_01112	GCA_900095155.1	1	+	1142250	1143251	hypothetical protein	OG0004566
Accessory gene family 520	AACMHJAA_01113	GCA_900095155.1	1	+	1143235	1143636	hypothetical protein	OG0004567
Accessory gene family 521	AACMHJAA_01114	GCA_900095155.1	1	+	1144007	1144414	hypothetical protein	OG0004568
Accessory gene family 522	AACMHJAA_01115	GCA_900095155.1	1	+	1144407	1145540	hypothetical protein	OG0004032
Accessory gene family 523	AACMHJAA_01116	GCA_900095155.1	1	+	1145533	1146204	hypothetical protein	OG0004033
Accessory gene family 524	AACMHJAA_01117	GCA_900095155.1	1	+	1146207	1148159	hypothetical protein	OG0003419
Accessory gene family 525	AACMHJAA_01123	GCA_900095155.1	1	+	1150528	1151484	scyllo-inositol 2-dehydrogenase (NAD(+))	OG0002432
Accessory gene family 526	AACMHJAA_01124	GCA_900095155.1	1	+	1151630	1152754	UDP-2-acetamido-2-deoxy-3-oxo-D-glucuronate aminotransferase	OG0002433
Accessory gene family 527	AACMHJAA_01125	GCA_900095155.1	1	-	1152838	1153230	hypothetical protein	OG0002511
Accessory gene family 528	AACMHJAA_01126	GCA_900095155.1	1	+	1153761	1154459	Cell cycle response regulator CtrA	OG0002512
Accessory gene family 529	AACMHJAA_01127	GCA_900095155.1	1	-	1154571	1155200	Protein phosphotransferase ChpT	OG0002513
Accessory gene family 530	AACMHJAA_01128	GCA_900095155.1	1	+	1155624	1156220	hypothetical protein	OG0002514
Accessory gene family 531	AACMHJAA_01129	GCA_900095155.1	1	+	1156520	1157431	hypothetical protein	OG0002261
Accessory gene family 532	AACMHJAA_01130	GCA_900095155.1	1	-	1157479	1157772	hypothetical protein	OG0002640
Accessory gene family 533	AACMHJAA_01131	GCA_900095155.1	1	-	1157975	1158250	hypothetical protein	OG0002823
Accessory gene family 534	AACMHJAA_01132	GCA_900095155.1	1	+	1158380	1158517	hypothetical protein	OG0002800
Accessory gene family 535	AACMHJAA_01133	GCA_900095155.1	1	+	1158555	1159751	tRNA-specific 2-thiouridylase MnmA	OG0002434
Accessory gene family 536	AACMHJAA_01134	GCA_900095155.1	1	-	1159971	1160801	23S rRNA (guanosine-2'-O-)-methyltransferase RlmB	OG0002435
Accessory gene family 537	AACMHJAA_01135	GCA_900095155.1	1	-	1160832	1161179	hypothetical protein	OG0002436
Accessory gene family 538	AACMHJAA_01136	GCA_900095155.1	1	-	1161639	1161941	hypothetical protein	OG0003758
Accessory gene family 539	AACMHJAA_01137	GCA_900095155.1	1	+	1162166	1163761	Periplasmic dipeptide transport protein	OG0000710
Accessory gene family 540	AACMHJAA_01138	GCA_900095155.1	1	+	1163985	1164992	Dipeptide transport system permease protein DppB	OG0000554
Accessory gene family 541	AACMHJAA_01139	GCA_900095155.1	1	+	1165000	1165908	Dipeptide transport system permease protein DppC	OG0000433
Accessory gene family 542	AACMHJAA_01140	GCA_900095155.1	1	+	1165914	1166762	Dipeptide transport ATP-binding protein DppD	OG0002742
Accessory gene family 543	AACMHJAA_01141	GCA_900095155.1	1	+	1166759	1167607	Oligopeptide transport ATP-binding protein OppF	OG0001024
Accessory gene family 544	AACMHJAA_01142	GCA_900095155.1	1	-	1167881	1168927	Glycine betaine/carnitine transport ATP-binding protein GbuA	OG0001423
Accessory gene family 545	AACMHJAA_01143	GCA_900095155.1	1	-	1169097	1169933	Glycine betaine transport system permease protein OpuAB	OG0001424
Accessory gene family 546	AACMHJAA_01144	GCA_900095155.1	1	-	1170027	1170995	hypothetical protein	OG0001425
Accessory gene family 547	AACMHJAA_01145	GCA_900095155.1	1	+	1171431	1172621	hypothetical protein	OG0000500
Accessory gene family 548	AACMHJAA_01146	GCA_900095155.1	1	+	1172627	1173592	hypothetical protein	OG0000399
Accessory gene family 549	AACMHJAA_01147	GCA_900095155.1	1	-	1173587	1174879	L-lactate transporter	OG0001025
Accessory gene family 550	AACMHJAA_01148	GCA_900095155.1	1	-	1174974	1175384	hypothetical protein	OG0000400
Accessory gene family 551	AACMHJAA_01149	GCA_900095155.1	1	-	1175526	1175987	Leucine-responsive regulatory protein	OG0001426
Accessory gene family 552	AACMHJAA_01150	GCA_900095155.1	1	+	1176666	1178861	Isochorismate synthase MenF	OG0001026
Accessory gene family 553	AACMHJAA_01163	GCA_900095155.1	1	+	1194370	1194993	putative Nudix hydrolase NudL	OG0002262
Accessory gene family 554	AACMHJAA_01166	GCA_900095155.1	1	+	1197295	1197789	hypothetical protein	OG0002046
Accessory gene family 555	AACMHJAA_01168	GCA_900095155.1	1	+	1199028	1199288	hypothetical protein	OG0002595
Accessory gene family 556	AACMHJAA_01169	GCA_900095155.1	1	-	1199414	1200436	hypothetical protein	OG0002437
Accessory gene family 557	AACMHJAA_01173	GCA_900095155.1	1	+	1205312	1205875	Ubiquinol-cytochrome c reductase iron-sulfur subunit	OG0002047
Accessory gene family 558	AACMHJAA_01196	GCA_900095155.1	1	+	1227040	1227696	Hydroxyacylglutathione hydrolase GloC	OG0002263
Accessory gene family 559	AACMHJAA_01197	GCA_900095155.1	1	-	1227755	1228264	hypothetical protein	OG0002669
Accessory gene family 560	AACMHJAA_01198	GCA_900095155.1	1	-	1228680	1228895	Cold shock-like protein CspC	OG0003266
Accessory gene family 561	AACMHJAA_01208	GCA_900095155.1	1	+	1239023	1240087	D-inositol-3-phosphate glycosyltransferase	OG0002733
Accessory gene family 562	AACMHJAA_01210	GCA_900095155.1	1	-	1240773	1241585	hypothetical protein	OG0002245
Accessory gene family 563	AACMHJAA_01215	GCA_900095155.1	1	+	1247325	1247936	Disulfide-bond oxidoreductase YfcG	OG0002048
Accessory gene family 564	AACMHJAA_01216	GCA_900095155.1	1	-	1248072	1248281	Cold shock protein CspA	OG0002438
Accessory gene family 565	AACMHJAA_01232	GCA_900095155.1	1	-	1268765	1269316	hypothetical protein	OG0005312
Accessory gene family 566	AACMHJAA_01233	GCA_900095155.1	1	-	1269326	1270147	hypothetical protein	OG0003675
Accessory gene family 567	AACMHJAA_01242	GCA_900095155.1	1	-	1274707	1275639	hypothetical protein	OG0004672
Accessory gene family 568	AACMHJAA_01249	GCA_900095155.1	1	+	1279434	1279931	hypothetical protein	OG0002049
Accessory gene family 569	AACMHJAA_01252	GCA_900095155.1	1	-	1282569	1282835	hypothetical protein	OG0002050
Accessory gene family 570	AACMHJAA_01259	GCA_900095155.1	1	-	1288911	1289576	hypothetical protein	OG0002515
Accessory gene family 571	AACMHJAA_01272	GCA_900095155.1	1	+	1302975	1303781	hypothetical protein	OG0002698
Accessory gene family 572	AACMHJAA_01304	GCA_900095155.1	1	+	1344151	1344288	hypothetical protein	OG0002516
Accessory gene family 573	AACMHJAA_01305	GCA_900095155.1	1	+	1344343	1345440	hypothetical protein	OG0003647
Accessory gene family 574	AACMHJAA_01307	GCA_900095155.1	1	-	1348133	1348363	hypothetical protein	OG0002596
Accessory gene family 575	AACMHJAA_01308	GCA_900095155.1	1	-	1348360	1348560	hypothetical protein	OG0002439
Accessory gene family 576	AACMHJAA_01309	GCA_900095155.1	1	-	1348652	1348828	hypothetical protein	OG0002440
Accessory gene family 577	AACMHJAA_01311	GCA_900095155.1	1	-	1349591	1350415	hypothetical protein	OG0001513
Accessory gene family 578	AACMHJAA_01319	GCA_900095155.1	1	+	1356322	1356507	hypothetical protein	OG0002264
Accessory gene family 579	AACMHJAA_01338	GCA_900095155.1	1	-	1377259	1378284	hypothetical protein	OG0002597
Accessory gene family 580	AACMHJAA_01339	GCA_900095155.1	1	+	1378553	1378942	Putative fluoride ion transporter CrcB	OG0002517
Accessory gene family 581	AACMHJAA_01340	GCA_900095155.1	1	+	1378955	1379767	Putative fluoride ion transporter CrcB	OG0002518
Accessory gene family 582	AACMHJAA_01341	GCA_900095155.1	1	-	1379788	1380507	Nickel import ATP-binding protein NikO	OG0000422
Accessory gene family 583	AACMHJAA_01342	GCA_900095155.1	1	-	1380504	1381268	Energy-coupling factor transporter transmembrane protein EcfT	OG0001532
Accessory gene family 584	AACMHJAA_01343	GCA_900095155.1	1	-	1381265	1381891	hypothetical protein	OG0002519
Accessory gene family 585	AACMHJAA_01344	GCA_900095155.1	1	-	1381888	1382523	Cobalt transport protein CbiM	OG0002520
Accessory gene family 586	AACMHJAA_01345	GCA_900095155.1	1	-	1382543	1383301	hypothetical protein	OG0002441
Accessory gene family 587	AACMHJAA_01346	GCA_900095155.1	1	-	1383328	1384377	Urea transporter	OG0001050
Accessory gene family 588	AACMHJAA_01347	GCA_900095155.1	1	-	1384387	1385295	Urease accessory protein UreD	OG0002521
Accessory gene family 589	AACMHJAA_01348	GCA_900095155.1	1	-	1385295	1385933	Urease accessory protein UreG	OG0002522
Accessory gene family 590	AACMHJAA_01349	GCA_900095155.1	1	-	1385949	1386680	Urease accessory protein UreF	OG0002523
Accessory gene family 591	AACMHJAA_01350	GCA_900095155.1	1	-	1386652	1387257	Urease accessory protein UreE	OG0002994
Accessory gene family 592	AACMHJAA_01351	GCA_900095155.1	1	-	1387305	1389026	Urease subunit alpha	OG0002524
Accessory gene family 593	AACMHJAA_01352	GCA_900095155.1	1	-	1389066	1389545	Urease subunit beta	OG0002525
Accessory gene family 594	AACMHJAA_01353	GCA_900095155.1	1	-	1389594	1389896	Urease subunit gamma 2	OG0002598
Accessory gene family 595	AACMHJAA_01365	GCA_900095155.1	1	+	1406455	1407234	Fructose import ATP-binding protein FrcA	OG0002051
Accessory gene family 596	AACMHJAA_01366	GCA_900095155.1	1	+	1407249	1408058	3-oxoacyl-[acyl-carrier-protein] reductase FabG	OG0002265
Accessory gene family 597	AACMHJAA_01367	GCA_900095155.1	1	+	1408152	1408574	L-fucose mutarotase	OG0002052
Accessory gene family 598	AACMHJAA_01368	GCA_900095155.1	1	-	1408750	1409274	hypothetical protein	OG0002053
Accessory gene family 599	AACMHJAA_01370	GCA_900095155.1	1	+	1410172	1410834	Inner membrane protein YabI	OG0000451
Accessory gene family 600	AACMHJAA_01372	GCA_900095155.1	1	+	1412999	1413184	hypothetical protein	OG0002054
Accessory gene family 601	AACMHJAA_01374	GCA_900095155.1	1	+	1414579	1415445	Sulfate transport system permease protein CysT	OG0002442
Accessory gene family 602	AACMHJAA_01376	GCA_900095155.1	1	-	1416308	1416913	hypothetical protein	OG0000473
Accessory gene family 603	AACMHJAA_01380	GCA_900095155.1	1	-	1422694	1423161	hypothetical protein	OG0002055
Accessory gene family 604	AACMHJAA_01386	GCA_900095155.1	1	+	1431909	1432043	hypothetical protein	OG0003148
Accessory gene family 605	AACMHJAA_01392	GCA_900095155.1	1	+	1437559	1438080	Bifunctional adenosylcobalamin biosynthesis protein CobP	OG0002700
Accessory gene family 606	AACMHJAA_01399	GCA_900095155.1	1	+	1445376	1445771	hypothetical protein	OG0002056
Accessory gene family 607	AACMHJAA_01401	GCA_900095155.1	1	-	1446578	1447324	Precorrin-6A reductase	OG0002266
Accessory gene family 608	AACMHJAA_01420	GCA_900095155.1	1	-	1464981	1465094	hypothetical protein	OG0003243
Accessory gene family 609	AACMHJAA_01429	GCA_900095155.1	1	+	1472554	1473615	D-alanine--D-alanine ligase A	OG0002267
Accessory gene family 610	AACMHJAA_01431	GCA_900095155.1	1	+	1475611	1476639	hypothetical protein	OG0000382
Accessory gene family 611	AACMHJAA_01432	GCA_900095155.1	1	-	1476853	1477293	Lactoylglutathione lyase	OG0002670
Accessory gene family 612	AACMHJAA_01438	GCA_900095155.1	1	+	1481496	1482023	Protein YrdA	OG0001061
Accessory gene family 613	AACMHJAA_01439	GCA_900095155.1	1	-	1482086	1482691	hypothetical protein	OG0002057
Accessory gene family 614	AACMHJAA_01440	GCA_900095155.1	1	-	1482935	1483576	hypothetical protein	OG0001062
Accessory gene family 615	AACMHJAA_01441	GCA_900095155.1	1	+	1483934	1484695	hypothetical protein	OG0001063
Accessory gene family 616	AACMHJAA_01442	GCA_900095155.1	1	+	1484867	1485298	Inosine-5'-monophosphate dehydrogenase	OG0001575
Accessory gene family 617	AACMHJAA_01443	GCA_900095155.1	1	-	1485359	1486219	23S rRNA (guanosine-2'-O-)-methyltransferase RlmB	OG0002058
Accessory gene family 618	AACMHJAA_01444	GCA_900095155.1	1	-	1486227	1486436	hypothetical protein	OG0003102
Accessory gene family 619	AACMHJAA_01447	GCA_900095155.1	1	+	1486850	1488025	Elongation factor Tu	OG0000015
Accessory gene family 620	AACMHJAA_01449	GCA_900095155.1	1	+	1488696	1488896	Protein translocase subunit SecE	OG0002059
Accessory gene family 621	AACMHJAA_01465	GCA_900095155.1	1	+	1507712	1508005	50S ribosomal protein L23	OG0002060
Accessory gene family 622	AACMHJAA_01495	GCA_900095155.1	1	-	1529916	1531361	Alkaline phosphatase	OG0000559
Accessory gene family 623	AACMHJAA_01509	GCA_900095155.1	1	-	1547881	1548057	hypothetical protein	OG0002443
Accessory gene family 624	AACMHJAA_01513	GCA_900095155.1	1	-	1549743	1550108	hypothetical protein	OG0002641
Accessory gene family 625	AACMHJAA_01528	GCA_900095155.1	1	+	1564533	1565027	hypothetical protein	OG0002526
Accessory gene family 626	AACMHJAA_01531	GCA_900095155.1	1	+	1567293	1568015	Uridylate kinase	OG0002061
Accessory gene family 627	AACMHJAA_01538	GCA_900095155.1	1	+	1575327	1575800	3-hydroxyacyl-[acyl-carrier-protein] dehydratase FabZ	OG0002268
Accessory gene family 628	AACMHJAA_01544	GCA_900095155.1	1	+	1582048	1584579	hypothetical protein	OG0002269
Accessory gene family 629	AACMHJAA_01557	GCA_900095155.1	1	-	1597913	1598884	hypothetical protein	OG0002115
Accessory gene family 630	AACMHJAA_01559	GCA_900095155.1	1	+	1599311	1600084	NAD kinase	OG0002114
Accessory gene family 631	AACMHJAA_01560	GCA_900095155.1	1	+	1600425	1601873	ATP-dependent RNA helicase CshA	OG0002113
Accessory gene family 632	AACMHJAA_01561	GCA_900095155.1	1	-	1601739	1602053	hypothetical protein	OG0004595
Accessory gene family 633	AACMHJAA_01562	GCA_900095155.1	1	-	1602107	1602487	Iron-binding protein IscA	OG0001685
Accessory gene family 634	AACMHJAA_01563	GCA_900095155.1	1	+	1602680	1603303	hypothetical protein	OG0002975
Accessory gene family 635	AACMHJAA_01564	GCA_900095155.1	1	+	1603384	1603584	hypothetical protein	OG0002447
Accessory gene family 636	AACMHJAA_01565	GCA_900095155.1	1	+	1603911	1604579	Protein-L-isoaspartate O-methyltransferase	OG0002112
Accessory gene family 637	AACMHJAA_01566	GCA_900095155.1	1	+	1604730	1606088	Outer membrane efflux protein BepC	OG0000738
Accessory gene family 638	AACMHJAA_01567	GCA_900095155.1	1	+	1606338	1607069	hypothetical protein	OG0000737
Accessory gene family 639	AACMHJAA_01568	GCA_900095155.1	1	+	1607361	1610093	Valine--tRNA ligase	OG0002111
Accessory gene family 640	AACMHJAA_01569	GCA_900095155.1	1	+	1610483	1611745	hypothetical protein	OG0001684
Accessory gene family 641	AACMHJAA_01570	GCA_900095155.1	1	-	1611811	1612686	2-(hydroxymethyl)glutarate dehydrogenase	OG0002110
Accessory gene family 642	AACMHJAA_01571	GCA_900095155.1	1	-	1612714	1613334	Glutathione S-transferase GstB	OG0001089
Accessory gene family 643	AACMHJAA_01573	GCA_900095155.1	1	-	1614343	1615065	Arginine ABC transporter permease protein ArtQ	OG0003155
Accessory gene family 644	AACMHJAA_01575	GCA_900095155.1	1	-	1616456	1616959	Molybdopterin-guanine dinucleotide biosynthesis adapter protein	OG0003104
Accessory gene family 645	AACMHJAA_01576	GCA_900095155.1	1	-	1616956	1617546	Molybdenum cofactor guanylyltransferase	OG0002109
Accessory gene family 646	AACMHJAA_01577	GCA_900095155.1	1	-	1617796	1618785	GTP 3',8-cyclase	OG0002108
Accessory gene family 647	AACMHJAA_01578	GCA_900095155.1	1	+	1619017	1619376	hypothetical protein	OG0002446
Accessory gene family 648	AACMHJAA_01579	GCA_900095155.1	1	-	1619444	1620550	FAD-dependent urate hydroxylase	OG0000736
Accessory gene family 649	AACMHJAA_01580	GCA_900095155.1	1	-	1620895	1622514	Fumarate hydratase class I, aerobic	OG0002107
Accessory gene family 650	AACMHJAA_01581	GCA_900095155.1	1	+	1622824	1624824	hypothetical protein	OG0002600
Accessory gene family 651	AACMHJAA_01584	GCA_900095155.1	1	+	1626467	1626712	hypothetical protein	OG0004596
Accessory gene family 652	AACMHJAA_01585	GCA_900095155.1	1	+	1626733	1626957	hypothetical protein	OG0003686
Accessory gene family 653	AACMHJAA_01586	GCA_900095155.1	1	+	1627180	1627533	hypothetical protein	OG0003819
Accessory gene family 654	AACMHJAA_01587	GCA_900095155.1	1	-	1627611	1631057	hypothetical protein	OG0005914
Accessory gene family 655	AACMHJAA_01588	GCA_900095155.1	1	-	1631389	1631967	DNA-invertase hin	OG0000035
Accessory gene family 656	AACMHJAA_01589	GCA_900095155.1	1	+	1632341	1632574	hypothetical protein	OG0005017
Accessory gene family 657	AACMHJAA_01590	GCA_900095155.1	1	-	1632683	1633405	hypothetical protein	OG0005072
Accessory gene family 658	AACMHJAA_01591	GCA_900095155.1	1	-	1633532	1634719	Tyrosine recombinase XerC	OG0003451
Accessory gene family 659	AACMHJAA_01593	GCA_900095155.1	1	-	1634919	1636319	hypothetical protein	OG0006417
Accessory gene family 660	AACMHJAA_01595	GCA_900095155.1	1	+	1641931	1643841	hypothetical protein	OG0003497
Accessory gene family 661	AACMHJAA_01596	GCA_900095155.1	1	+	1643939	1645003	hypothetical protein	OG0006229
Accessory gene family 662	AACMHJAA_01598	GCA_900095155.1	1	-	1647175	1647426	hypothetical protein	OG0002106
Accessory gene family 663	AACMHJAA_01600	GCA_900095155.1	1	+	1648037	1648384	Arsenate reductase	OG0000735
Accessory gene family 664	AACMHJAA_01601	GCA_900095155.1	1	+	1648755	1650020	Endolytic peptidoglycan transglycosylase RlpA	OG0001683
Accessory gene family 665	AACMHJAA_01602	GCA_900095155.1	1	+	1650131	1651321	D-alanyl-D-alanine carboxypeptidase DacD	OG0002103
Accessory gene family 666	AACMHJAA_01603	GCA_900095155.1	1	+	1651403	1652047	Thymidylate kinase	OG0002102
Accessory gene family 667	AACMHJAA_01604	GCA_900095155.1	1	+	1652044	1653126	hypothetical protein	OG0002101
Accessory gene family 668	AACMHJAA_01605	GCA_900095155.1	1	+	1653282	1654829	Methionine--tRNA ligase	OG0001682
Accessory gene family 669	AACMHJAA_01606	GCA_900095155.1	1	+	1654838	1655629	putative metal-dependent hydrolase YcfH	OG0001681
Accessory gene family 670	AACMHJAA_01607	GCA_900095155.1	1	+	1655632	1656450	Ribonuclease BN	OG0002100
Accessory gene family 671	AACMHJAA_01608	GCA_900095155.1	1	-	1656501	1658300	Beta-(1-->2)glucan export ATP-binding/permease protein NdvA	OG0001088
Accessory gene family 672	AACMHJAA_01609	GCA_900095155.1	1	+	1658613	1659593	Ribosomal large subunit pseudouridine synthase C	OG0002099
Accessory gene family 673	AACMHJAA_01610	GCA_900095155.1	1	+	1659596	1660519	hypothetical protein	OG0001087
Accessory gene family 674	AACMHJAA_01611	GCA_900095155.1	1	+	1660516	1661181	N-acetylmuramic acid 6-phosphate phosphatase	OG0002098
Accessory gene family 675	AACMHJAA_01612	GCA_900095155.1	1	+	1661223	1662005	hypothetical protein	OG0002097
Accessory gene family 676	AACMHJAA_01613	GCA_900095155.1	1	-	1662252	1663661	Glutamine synthetase	OG0001680
Accessory gene family 677	AACMHJAA_01614	GCA_900095155.1	1	-	1663811	1664149	Nitrogen regulatory protein P-II	OG0002096
Accessory gene family 678	AACMHJAA_01615	GCA_900095155.1	1	+	1664456	1665961	Bifunctional NAD(P)H-hydrate repair enzyme Nnr	OG0002095
Accessory gene family 679	AACMHJAA_01616	GCA_900095155.1	1	-	1665992	1666183	hypothetical protein	OG0002445
Accessory gene family 680	AACMHJAA_01617	GCA_900095155.1	1	-	1666261	1666965	Phosphoglycolate phosphatase	OG0001679
Accessory gene family 681	AACMHJAA_01618	GCA_900095155.1	1	+	1667311	1668009	Ribose-5-phosphate isomerase A	OG0001678
Accessory gene family 682	AACMHJAA_01619	GCA_900095155.1	1	+	1668035	1668571	hypothetical protein	OG0002094
Accessory gene family 683	AACMHJAA_01620	GCA_900095155.1	1	+	1668725	1670119	Glutathione amide reductase	OG0002093
Accessory gene family 684	AACMHJAA_01621	GCA_900095155.1	1	+	1670327	1671706	Phospho-2-dehydro-3-deoxyheptonate aldolase	OG0002092
Accessory gene family 685	AACMHJAA_01622	GCA_900095155.1	1	+	1671820	1672170	Diacylglycerol kinase	OG0001677
Accessory gene family 686	AACMHJAA_01623	GCA_900095155.1	1	+	1672262	1673914	Glutamine-dependent NAD(+) synthetase	OG0002091
Accessory gene family 687	AACMHJAA_01624	GCA_900095155.1	1	+	1673926	1675299	Glutamate--tRNA ligase	OG0002090
Accessory gene family 688	AACMHJAA_01625	GCA_900095155.1	1	-	1675217	1675969	hypothetical protein	OG0002753
Accessory gene family 689	AACMHJAA_01626	GCA_900095155.1	1	-	1676113	1678437	NAD-dependent malic enzyme	OG0002089
Accessory gene family 690	AACMHJAA_01627	GCA_900095155.1	1	-	1678655	1679635	L-Ala-D/L-Glu epimerase	OG0001086
Accessory gene family 691	AACMHJAA_01628	GCA_900095155.1	1	+	1679696	1680871	hypothetical protein	OG0002088
Accessory gene family 692	AACMHJAA_01629	GCA_900095155.1	1	+	1681082	1681945	putative ribonucleotide transport ATP-binding protein mkl	OG0001676
Accessory gene family 693	AACMHJAA_01630	GCA_900095155.1	1	+	1681949	1682944	hypothetical protein	OG0002087
Accessory gene family 694	AACMHJAA_01631	GCA_900095155.1	1	+	1682941	1683570	hypothetical protein	OG0002086
Accessory gene family 695	AACMHJAA_01632	GCA_900095155.1	1	-	1683810	1688558	hypothetical protein	OG0000423
Accessory gene family 696	AACMHJAA_01633	GCA_900095155.1	1	+	1689097	1689420	Ferredoxin-6	OG0002085
Accessory gene family 697	AACMHJAA_01634	GCA_900095155.1	1	+	1689457	1690059	Ferredoxin--NADP reductase	OG0002735
Accessory gene family 698	AACMHJAA_01635	GCA_900095155.1	1	-	1690064	1690684	hypothetical protein	OG0002084
Accessory gene family 699	AACMHJAA_01636	GCA_900095155.1	1	+	1690842	1691681	Dihydropteroate synthase	OG0002083
Accessory gene family 700	AACMHJAA_01637	GCA_900095155.1	1	+	1691700	1692059	Dihydroneopterin aldolase	OG0002444
Accessory gene family 701	AACMHJAA_01638	GCA_900095155.1	1	+	1692056	1692589	hypothetical protein	OG0002082
Accessory gene family 702	AACMHJAA_01639	GCA_900095155.1	1	-	1692703	1693236	hypothetical protein	OG0002081
Accessory gene family 703	AACMHJAA_01640	GCA_900095155.1	1	-	1693515	1694588	hypothetical protein	OG0002080
Accessory gene family 704	AACMHJAA_01641	GCA_900095155.1	1	-	1694585	1696045	putative protein YcjX	OG0002079
Accessory gene family 705	AACMHJAA_01642	GCA_900095155.1	1	-	1696138	1696638	putative protein	OG0002642
Accessory gene family 706	AACMHJAA_01643	GCA_900095155.1	1	+	1697035	1697451	RNA polymerase-binding transcription factor DksA	OG0002078
Accessory gene family 707	AACMHJAA_01644	GCA_900095155.1	1	-	1697597	1698838	hypothetical protein	OG0000508
Accessory gene family 708	AACMHJAA_01645	GCA_900095155.1	1	+	1698991	1699167	hypothetical protein	OG0002701
Accessory gene family 709	AACMHJAA_01646	GCA_900095155.1	1	+	1699328	1701901	Sensor kinase CckA	OG0002077
Accessory gene family 710	AACMHJAA_01647	GCA_900095155.1	1	+	1701926	1703134	3-dehydro-bile acid delta(4,6)-reductase	OG0002271
Accessory gene family 711	AACMHJAA_01648	GCA_900095155.1	1	+	1703165	1703452	hypothetical protein	OG0000436
Accessory gene family 712	AACMHJAA_01651	GCA_900095155.1	1	-	1705772	1706998	Miniconductance mechanosensitive channel YbdG	OG0000129
Accessory gene family 713	AACMHJAA_01652	GCA_900095155.1	1	-	1707088	1710873	hypothetical protein	OG0002076
Accessory gene family 714	AACMHJAA_01653	GCA_900095155.1	1	-	1711582	1712070	hypothetical protein	OG0002075
Accessory gene family 715	AACMHJAA_01654	GCA_900095155.1	1	-	1712311	1712808	Xanthine phosphoribosyltransferase	OG0001675
Accessory gene family 716	AACMHJAA_01655	GCA_900095155.1	1	-	1713258	1714103	hypothetical protein	OG0002074
Accessory gene family 717	AACMHJAA_01656	GCA_900095155.1	1	-	1714181	1714939	Putative competence-damage inducible protein	OG0002073
Accessory gene family 718	AACMHJAA_01657	GCA_900095155.1	1	+	1715103	1715702	NAD(P)H dehydrogenase (quinone)	OG0002072
Accessory gene family 719	AACMHJAA_01659	GCA_900095155.1	1	+	1716004	1717263	L-threonine dehydratase biosynthetic IlvA	OG0001674
Accessory gene family 720	AACMHJAA_01660	GCA_900095155.1	1	+	1717330	1718937	ATP-dependent RNA helicase RhlE	OG0002071
Accessory gene family 721	AACMHJAA_01661	GCA_900095155.1	1	+	1719108	1720136	Cysteine synthase	OG0002070
Accessory gene family 722	AACMHJAA_01662	GCA_900095155.1	1	+	1720139	1720882	Alanine--tRNA ligase	OG0002069
Accessory gene family 723	AACMHJAA_01663	GCA_900095155.1	1	+	1720915	1721769	3-mercaptopyruvate sulfurtransferase	OG0001673
Accessory gene family 724	AACMHJAA_01664	GCA_900095155.1	1	+	1721771	1722292	hypothetical protein	OG0002068
Accessory gene family 725	AACMHJAA_01665	GCA_900095155.1	1	-	1722331	1723125	hypothetical protein	OG0002771
Accessory gene family 726	AACMHJAA_01666	GCA_900095155.1	1	-	1723691	1725181	Succinyl-CoA:coenzyme A transferase	OG0002067
Accessory gene family 727	AACMHJAA_01667	GCA_900095155.1	1	-	1725446	1726987	Multidrug export protein EmrB	OG0002599
Accessory gene family 728	AACMHJAA_01668	GCA_900095155.1	1	-	1726987	1728087	Multidrug export protein EmrA	OG0000415
Accessory gene family 729	AACMHJAA_01669	GCA_900095155.1	1	+	1728481	1729464	putative alcohol dehydrogenase AdhA	OG0002527
Accessory gene family 730	AACMHJAA_01670	GCA_900095155.1	1	-	1729508	1730650	putative peptidase	OG0002995
Accessory gene family 731	AACMHJAA_01671	GCA_900095155.1	1	-	1730908	1731738	Ubiquinone biosynthesis O-methyltransferase, mitochondrial	OG0002066
Accessory gene family 732	AACMHJAA_01672	GCA_900095155.1	1	-	1731847	1732812	hypothetical protein	OG0002065
Accessory gene family 733	AACMHJAA_01673	GCA_900095155.1	1	-	1732941	1733948	UDP-glucose 4-epimerase	OG0000564
Accessory gene family 734	AACMHJAA_01674	GCA_900095155.1	1	+	1734093	1734917	Nucleoside triphosphate pyrophosphohydrolase	OG0001085
Accessory gene family 735	AACMHJAA_01675	GCA_900095155.1	1	-	1734925	1735536	hypothetical protein	OG0002270
Accessory gene family 736	AACMHJAA_01676	GCA_900095155.1	1	-	1735579	1736163	Putative NAD(P)H nitroreductase YdjA	OG0001672
Accessory gene family 737	AACMHJAA_01677	GCA_900095155.1	1	+	1736383	1737393	hypothetical protein	OG0001671
Accessory gene family 738	AACMHJAA_01678	GCA_900095155.1	1	-	1737448	1739424	Threonine--tRNA ligase	OG0001084
Accessory gene family 739	AACMHJAA_01679	GCA_900095155.1	1	-	1739641	1740834	hypothetical protein	OG0000039
Accessory gene family 740	AACMHJAA_01680	GCA_900095155.1	1	-	1740980	1741351	Putative membrane protein insertion efficiency factor	OG0002064
Accessory gene family 741	AACMHJAA_01681	GCA_900095155.1	1	-	1741353	1741793	hypothetical protein	OG0001670
Accessory gene family 742	AACMHJAA_01682	GCA_900095155.1	1	+	1742057	1742698	GTP cyclohydrolase 1	OG0001669
Accessory gene family 743	AACMHJAA_01683	GCA_900095155.1	1	+	1742721	1743140	Phosphoribosyl-AMP cyclohydrolase	OG0001668
Accessory gene family 744	AACMHJAA_01684	GCA_900095155.1	1	+	1743356	1744303	hypothetical protein	OG0001667
Accessory gene family 745	AACMHJAA_01686	GCA_900095155.1	1	+	1744777	1746036	hypothetical protein	OG0002720
Accessory gene family 746	AACMHJAA_01688	GCA_900095155.1	1	-	1747576	1747953	hypothetical protein	OG0005917
Accessory gene family 747	AACMHJAA_01689	GCA_900095155.1	1	-	1748238	1749383	Acetyl-CoA:oxalate CoA-transferase	OG0000435
Accessory gene family 748	AACMHJAA_01690	GCA_900095155.1	1	-	1749462	1750646	Acyl-CoA dehydrogenase	OG0001083
Accessory gene family 749	AACMHJAA_01691	GCA_900095155.1	1	+	1750748	1751680	Glycine cleavage system transcriptional activator	OG0000734
Accessory gene family 750	AACMHJAA_01692	GCA_900095155.1	1	-	1751650	1752633	hypothetical protein	OG0001666
Accessory gene family 751	AACMHJAA_01693	GCA_900095155.1	1	-	1752611	1752766	hypothetical protein	OG0002964
Accessory gene family 752	AACMHJAA_01694	GCA_900095155.1	1	-	1752714	1755803	Efflux pump membrane transporter BepE	OG0000733
Accessory gene family 753	AACMHJAA_01695	GCA_900095155.1	1	-	1755813	1756961	Multidrug resistance protein MdtA	OG0001665
Accessory gene family 754	AACMHJAA_01696	GCA_900095155.1	1	+	1757102	1757668	hypothetical protein	OG0000475
Accessory gene family 755	AACMHJAA_01697	GCA_900095155.1	1	-	1757705	1758838	Queuine tRNA-ribosyltransferase	OG0000020
Accessory gene family 756	AACMHJAA_01708	GCA_900095155.1	1	+	1768769	1768987	hypothetical protein	OG0002671
Accessory gene family 757	AACMHJAA_01716	GCA_900095155.1	1	-	1779999	1780829	hypothetical protein	OG0002063
Accessory gene family 758	AACMHJAA_01725	GCA_900095155.1	1	+	1791610	1792350	Dihydroanticapsin 7-dehydrogenase	OG0001078
Accessory gene family 759	AACMHJAA_01726	GCA_900095155.1	1	-	1792408	1792818	Ribosome association toxin RatA	OG0002062
Accessory gene family 760	AACMHJAA_01733	GCA_900095155.1	1	-	1800221	1800640	hypothetical protein	OG0001686
Accessory gene family 761	AACMHJAA_01734	GCA_900095155.1	1	-	1800637	1801881	putative cysteine desulfurase	OG0002116
Accessory gene family 762	AACMHJAA_01735	GCA_900095155.1	1	-	1801963	1803240	FeS cluster assembly protein SufD	OG0001090
Accessory gene family 763	AACMHJAA_01736	GCA_900095155.1	1	-	1803254	1804009	putative ATP-dependent transporter SufC	OG0002117
Accessory gene family 764	AACMHJAA_01737	GCA_900095155.1	1	-	1804077	1805600	FeS cluster assembly protein SufB	OG0002118
Accessory gene family 765	AACMHJAA_01738	GCA_900095155.1	1	-	1805781	1806959	Cysteine desulfurase IscS	OG0002119
Accessory gene family 766	AACMHJAA_01739	GCA_900095155.1	1	+	1807164	1807838	hypothetical protein	OG0002120
Accessory gene family 767	AACMHJAA_01740	GCA_900095155.1	1	+	1807950	1808282	Multidrug transporter EmrE	OG0002121
Accessory gene family 768	AACMHJAA_01741	GCA_900095155.1	1	-	1808382	1809503	Anhydro-N-acetylmuramic acid kinase	OG0002122
Accessory gene family 769	AACMHJAA_01742	GCA_900095155.1	1	+	1809619	1810872	Tyrosine--tRNA ligase	OG0001091
Accessory gene family 770	AACMHJAA_01743	GCA_900095155.1	1	-	1810930	1814328	hypothetical protein	OG0000361
Accessory gene family 771	AACMHJAA_01744	GCA_900095155.1	1	+	1814615	1815079	Putative peroxiredoxin bcp	OG0002123
Accessory gene family 772	AACMHJAA_01745	GCA_900095155.1	1	+	1815101	1815940	hypothetical protein	OG0002272
Accessory gene family 773	AACMHJAA_01746	GCA_900095155.1	1	+	1816112	1816474	hypothetical protein	OG0002124
Accessory gene family 774	AACMHJAA_01758	GCA_900095155.1	1	+	1831826	1832395	Leucyl/phenylalanyl-tRNA--protein transferase	OG0000739
Accessory gene family 775	AACMHJAA_01772	GCA_900095155.1	1	-	1845172	1845513	Sec translocon accessory complex subunit YajC	OG0000740
Accessory gene family 776	AACMHJAA_01774	GCA_900095155.1	1	-	1846553	1847494	IS110 family transposase ISGme8	OG0003312
Accessory gene family 777	AACMHJAA_01811	GCA_900095155.1	1	+	1885335	1886012	Ribulose-phosphate 3-epimerase	OG0002125
Accessory gene family 778	AACMHJAA_01816	GCA_900095155.1	1	-	1890112	1890435	hypothetical protein	OG0001687
Accessory gene family 779	AACMHJAA_01825	GCA_900095155.1	1	+	1897565	1898830	Bicyclomycin resistance protein	OG0001688
Accessory gene family 780	AACMHJAA_01828	GCA_900095155.1	1	-	1900875	1901264	tRNA(fMet)-specific endonuclease VapC	OG0003597
Accessory gene family 781	AACMHJAA_01829	GCA_900095155.1	1	-	1901276	1901545	hypothetical protein	OG0003598
Accessory gene family 782	AACMHJAA_01856	GCA_900095155.1	1	+	1931551	1931754	hypothetical protein	OG0002528
Accessory gene family 783	AACMHJAA_01859	GCA_900095155.1	1	+	1932677	1933066	hypothetical protein	OG0001689
Accessory gene family 784	AACMHJAA_01869	GCA_900095155.1	1	+	1942073	1942291	hypothetical protein	OG0002126
Accessory gene family 785	AACMHJAA_01876	GCA_900095155.1	1	-	1947413	1947736	Integration host factor subunit alpha	OG0001690
Accessory gene family 786	AACMHJAA_01899	GCA_900095155.1	1	+	1972745	1973902	Ribonuclease D	OG0002127
Accessory gene family 787	AACMHJAA_01910	GCA_900095155.1	1	+	1986898	1986987	hypothetical protein	OG0003519
Accessory gene family 788	AACMHJAA_01912	GCA_900095155.1	1	+	1987501	1988013	hypothetical protein	OG0001691
Accessory gene family 789	AACMHJAA_01914	GCA_900095155.1	1	-	1988686	1988928	hypothetical protein	OG0005365
Accessory gene family 790	AACMHJAA_01917	GCA_900095155.1	1	-	1989768	1990190	hypothetical protein	OG0004091
Accessory gene family 791	AACMHJAA_01918	GCA_900095155.1	1	-	1990193	1992052	hypothetical protein	OG0003381
Accessory gene family 792	AACMHJAA_01919	GCA_900095155.1	1	-	1992052	1992870	hypothetical protein	OG0005391
Accessory gene family 793	AACMHJAA_01920	GCA_900095155.1	1	+	1992976	1993254	Endoribonuclease HigB	OG0006352
Accessory gene family 794	AACMHJAA_01921	GCA_900095155.1	1	+	1993277	1993585	hypothetical protein	OG0003857
Accessory gene family 795	AACMHJAA_01922	GCA_900095155.1	1	+	1993674	1993940	hypothetical protein	OG0006218
Accessory gene family 796	AACMHJAA_01924	GCA_900095155.1	1	-	1996088	1998091	hypothetical protein	OG0000087
Accessory gene family 797	AACMHJAA_01925	GCA_900095155.1	1	-	1998091	1998318	hypothetical protein	OG0005428
Accessory gene family 798	AACMHJAA_01926	GCA_900095155.1	1	-	1998318	1999325	hypothetical protein	OG0004703
Accessory gene family 799	AACMHJAA_01927	GCA_900095155.1	1	-	1999331	1999795	hypothetical protein	OG0004702
Accessory gene family 800	AACMHJAA_01929	GCA_900095155.1	1	+	2001243	2001878	hypothetical protein	OG0002756
Accessory gene family 801	AACMHJAA_01934	GCA_900095155.1	1	+	2004983	2005138	hypothetical protein	OG0002759
Accessory gene family 802	AACMHJAA_01938	GCA_900095155.1	1	-	2007724	2008419	hypothetical protein	OG0003002
Accessory gene family 803	AACMHJAA_01953	GCA_900095155.1	1	+	2023279	2023536	Molybdopterin synthase sulfur carrier subunit	OG0001693
Accessory gene family 804	AACMHJAA_01971	GCA_900095155.1	1	-	2043940	2044074	hypothetical protein	OG0002702
Accessory gene family 805	AACMHJAA_01973	GCA_900095155.1	1	+	2045980	2046147	hypothetical protein	OG0001694
Accessory gene family 806	AACMHJAA_01975	GCA_900095155.1	1	-	2046793	2047533	SOS response-associated protein YedK	OG0002273
Accessory gene family 807	AACMHJAA_01979	GCA_900095155.1	1	+	2049036	2049800	hypothetical protein	OG0001695
Accessory gene family 808	AACMHJAA_01982	GCA_900095155.1	1	+	2052132	2052752	hypothetical protein	OG0001696
Accessory gene family 809	AACMHJAA_01998	GCA_900095155.1	1	+	2067313	2067984	Type-5 uracil-DNA glycosylase	OG0001697
Accessory gene family 810	AACMHJAA_02002	GCA_900095155.1	1	-	2072246	2072902	hypothetical protein	OG0001698
Accessory gene family 811	AACMHJAA_02003	GCA_900095155.1	1	-	2072981	2073202	hypothetical protein	OG0003842
Accessory gene family 812	AACMHJAA_02014	GCA_900095155.1	1	+	2083002	2083241	hypothetical protein	OG0002529
Accessory gene family 813	AACMHJAA_02017	GCA_900095155.1	1	+	2084549	2084716	hypothetical protein	OG0002530
Accessory gene family 814	AACMHJAA_02018	GCA_900095155.1	1	+	2084713	2084880	hypothetical protein	OG0002448
Accessory gene family 815	AACMHJAA_02037	GCA_900095155.1	1	-	2112391	2112843	hypothetical protein	OG0002829
Accessory gene family 816	AACMHJAA_02041	GCA_900095155.1	1	-	2115548	2115754	hypothetical protein	OG0002128
Accessory gene family 817	AACMHJAA_02042	GCA_900095155.1	1	-	2115879	2119682	hypothetical protein	OG0000384
Accessory gene family 818	AACMHJAA_02043	GCA_900095155.1	1	-	2119686	2120120	Gamma-DL-glutamyl hydrolase	OG0002601
Accessory gene family 819	AACMHJAA_02044	GCA_900095155.1	1	-	2120117	2120470	hypothetical protein	OG0003140
Accessory gene family 820	AACMHJAA_02045	GCA_900095155.1	1	-	2120470	2120991	hypothetical protein	OG0002531
Accessory gene family 821	AACMHJAA_02046	GCA_900095155.1	1	-	2120988	2121620	hypothetical protein	OG0002532
Accessory gene family 822	AACMHJAA_02047	GCA_900095155.1	1	-	2121623	2122168	hypothetical protein	OG0002274
Accessory gene family 823	AACMHJAA_02048	GCA_900095155.1	1	-	2122173	2122331	hypothetical protein	OG0003231
Accessory gene family 824	AACMHJAA_02049	GCA_900095155.1	1	-	2122388	2122729	hypothetical protein	OG0002533
Accessory gene family 825	AACMHJAA_02050	GCA_900095155.1	1	-	2122726	2123139	hypothetical protein	OG0002275
Accessory gene family 826	AACMHJAA_02051	GCA_900095155.1	1	-	2123180	2123605	hypothetical protein	OG0002880
Accessory gene family 827	AACMHJAA_02052	GCA_900095155.1	1	-	2123547	2123714	hypothetical protein	OG0003159
Accessory gene family 828	AACMHJAA_02053	GCA_900095155.1	1	-	2123711	2124049	hypothetical protein	OG0002882
Accessory gene family 829	AACMHJAA_02054	GCA_900095155.1	1	-	2124046	2124612	hypothetical protein	OG0002877
Accessory gene family 830	AACMHJAA_02055	GCA_900095155.1	1	-	2124777	2126051	hypothetical protein	OG0002852
Accessory gene family 831	AACMHJAA_02056	GCA_900095155.1	1	-	2126073	2126741	hypothetical protein	OG0000032
Accessory gene family 832	AACMHJAA_02057	GCA_900095155.1	1	-	2126728	2127105	hypothetical protein	OG0002129
Accessory gene family 833	AACMHJAA_02058	GCA_900095155.1	1	-	2127102	2128295	hypothetical protein	OG0000482
Accessory gene family 834	AACMHJAA_02059	GCA_900095155.1	1	-	2128327	2129586	hypothetical protein	OG0002276
Accessory gene family 835	AACMHJAA_02060	GCA_900095155.1	1	-	2129525	2130037	hypothetical protein	OG0002602
Accessory gene family 836	AACMHJAA_02069	GCA_900095155.1	1	-	2137246	2138145	hypothetical protein	OG0005886
Accessory gene family 837	AACMHJAA_02080	GCA_900095155.1	1	-	2144524	2144724	hypothetical protein	OG0005996
Accessory gene family 838	AACMHJAA_02081	GCA_900095155.1	1	-	2145190	2145348	hypothetical protein	OG0005997
Accessory gene family 839	AACMHJAA_02082	GCA_900095155.1	2	+	134	436	hypothetical protein	OG0003402
Accessory gene family 840	AACMHJAA_02083	GCA_900095155.1	2	+	449	622	hypothetical protein	OG0001354
Accessory gene family 841	AACMHJAA_02084	GCA_900095155.1	2	+	619	765	hypothetical protein	OG0000662
Accessory gene family 842	AACMHJAA_02087	GCA_900095155.1	2	-	1858	2229	hypothetical protein	OG0003284
Accessory gene family 843	AACMHJAA_02090	GCA_900095155.1	2	-	3263	3565	Autoinducer 2 import system permease protein LsrD	OG0003414
Accessory gene family 844	AACMHJAA_02091	GCA_900095155.1	2	-	3576	5252	hypothetical protein	OG0003413
Accessory gene family 845	AACMHJAA_02093	GCA_900095155.1	2	-	6883	7878	Autoinducer 2-binding protein LsrB	OG0003379
Accessory gene family 846	AACMHJAA_02094	GCA_900095155.1	2	-	7920	8744	HTH-type transcriptional regulator UlaR	OG0003412
Accessory gene family 847	AACMHJAA_02095	GCA_900095155.1	2	+	8957	11053	3-phenylpropionate-dihydrodiol/cinnamic acid-dihydrodiol dehydrogenase	OG0003335
Accessory gene family 848	AACMHJAA_02096	GCA_900095155.1	2	+	11085	12377	hypothetical protein	OG0003349
Accessory gene family 849	AACMHJAA_02097	GCA_900095155.1	2	+	13087	22464	hypothetical protein	OG0003337
Accessory gene family 850	AACMHJAA_02099	GCA_900095155.1	2	+	23722	24159	hypothetical protein	OG0001997
Accessory gene family 851	AACMHJAA_02100	GCA_900095155.1	2	-	24382	24621	hypothetical protein	OG0001353
Accessory gene family 852	AACMHJAA_02101	GCA_900095155.1	2	+	25052	25189	hypothetical protein	OG0001352
Accessory gene family 853	AACMHJAA_02102	GCA_900095155.1	2	-	25399	26211	Pyruvate dehydrogenase complex repressor	OG0001351
Accessory gene family 854	AACMHJAA_02103	GCA_900095155.1	2	-	26333	27253	HTH-type transcriptional regulator DmlR	OG0001350
Accessory gene family 855	AACMHJAA_02104	GCA_900095155.1	2	+	27493	27666	hypothetical protein	OG0004551
Accessory gene family 856	AACMHJAA_02105	GCA_900095155.1	2	+	27666	27833	hypothetical protein	OG0005014
Accessory gene family 857	AACMHJAA_02107	GCA_900095155.1	2	+	28900	30117	Acetyl-CoA:oxalate CoA-transferase	OG0001998
Accessory gene family 858	AACMHJAA_02108	GCA_900095155.1	2	+	30185	31021	Mesaconyl-C(4)-CoA hydratase	OG0002232
Accessory gene family 859	AACMHJAA_02109	GCA_900095155.1	2	+	31015	31842	Citrate lyase subunit beta-like protein	OG0000661
Accessory gene family 860	AACMHJAA_02110	GCA_900095155.1	2	-	32034	32138	hypothetical protein	OG0003052
Accessory gene family 861	AACMHJAA_02111	GCA_900095155.1	2	+	32289	32867	Cytochrome b561	OG0002378
Accessory gene family 862	AACMHJAA_02112	GCA_900095155.1	2	-	33279	33968	Protein-methionine-sulfoxide reductase heme-binding subunit MsrQ	OG0002475
Accessory gene family 863	AACMHJAA_02113	GCA_900095155.1	2	-	33970	34929	Protein-methionine-sulfoxide reductase catalytic subunit MsrP	OG0002476
Accessory gene family 864	AACMHJAA_02114	GCA_900095155.1	2	+	35352	36218	hypothetical protein	OG0002477
Accessory gene family 865	AACMHJAA_02116	GCA_900095155.1	2	-	37710	38684	hypothetical protein	OG0002478
Accessory gene family 866	AACMHJAA_02117	GCA_900095155.1	2	-	38803	39933	hypothetical protein	OG0002181
Accessory gene family 867	AACMHJAA_02118	GCA_900095155.1	2	-	40169	40939	Creatinine amidohydrolase	OG0002311
Accessory gene family 868	AACMHJAA_02119	GCA_900095155.1	2	+	41118	41609	Transcriptional regulator SlyA	OG0002656
Accessory gene family 869	AACMHJAA_02120	GCA_900095155.1	2	+	41756	42775	HTH-type transcriptional repressor CytR	OG0002312
Accessory gene family 870	AACMHJAA_02121	GCA_900095155.1	2	+	42861	42986	hypothetical protein	OG0000619
Accessory gene family 871	AACMHJAA_02122	GCA_900095155.1	2	-	43188	43961	Gamma-glutamyl-gamma-aminobutyrate hydrolase PuuD	OG0002872
Accessory gene family 872	AACMHJAA_02123	GCA_900095155.1	2	+	44196	44945	2-dehydro-3-deoxy-D-gluconate 5-dehydrogenase	OG0001941
Accessory gene family 873	AACMHJAA_02124	GCA_900095155.1	2	+	45311	47608	hypothetical protein	OG0000488
Accessory gene family 874	AACMHJAA_02125	GCA_900095155.1	2	+	47861	49078	hypothetical protein	OG0002182
Accessory gene family 875	AACMHJAA_02126	GCA_900095155.1	2	+	49351	50097	hypothetical protein	OG0002313
Accessory gene family 876	AACMHJAA_02127	GCA_900095155.1	2	+	50301	50525	hypothetical protein	OG0002314
Accessory gene family 877	AACMHJAA_02128	GCA_900095155.1	2	+	50749	52005	NAD(P) transhydrogenase subunit alpha part 1	OG0002315
Accessory gene family 878	AACMHJAA_02129	GCA_900095155.1	2	+	52005	52424	hypothetical protein	OG0002316
Accessory gene family 879	AACMHJAA_02130	GCA_900095155.1	2	+	52437	53837	NAD(P) transhydrogenase subunit beta	OG0002183
Accessory gene family 880	AACMHJAA_02131	GCA_900095155.1	2	-	53971	55287	hypothetical protein	OG0001314
Accessory gene family 881	AACMHJAA_02132	GCA_900095155.1	2	+	55482	56153	6-phosphogluconate phosphatase	OG0001942
Accessory gene family 882	AACMHJAA_02133	GCA_900095155.1	2	+	56228	56704	putative enoyl-CoA hydratase 1	OG0001943
Accessory gene family 883	AACMHJAA_02134	GCA_900095155.1	2	-	56779	57975	hypothetical protein	OG0002184
Accessory gene family 884	AACMHJAA_02135	GCA_900095155.1	2	+	58239	58556	hypothetical protein	OG0002185
Accessory gene family 885	AACMHJAA_02136	GCA_900095155.1	2	+	59103	59990	Photosystem I assembly protein Ycf3	OG0002186
Accessory gene family 886	AACMHJAA_02137	GCA_900095155.1	2	+	60081	60488	hypothetical protein	OG0002187
Accessory gene family 887	AACMHJAA_02138	GCA_900095155.1	2	-	60501	61166	Methionine import system permease protein MetP	OG0002188
Accessory gene family 888	AACMHJAA_02139	GCA_900095155.1	2	-	61147	62205	Methionine import ATP-binding protein MetN	OG0002479
Accessory gene family 889	AACMHJAA_02140	GCA_900095155.1	2	-	62671	63507	D-methionine-binding lipoprotein MetQ	OG0002189
Accessory gene family 890	AACMHJAA_02141	GCA_900095155.1	2	-	63741	65339	Alcohol dehydrogenase [acceptor]	OG0001315
Accessory gene family 891	AACMHJAA_02142	GCA_900095155.1	2	-	65403	66398	hypothetical protein	OG0000407
Accessory gene family 892	AACMHJAA_02143	GCA_900095155.1	2	-	66400	67287	High-affinity branched-chain amino acid transport system permease protein LivH	OG0001944
Accessory gene family 893	AACMHJAA_02144	GCA_900095155.1	2	-	67292	68017	High-affinity branched-chain amino acid transport ATP-binding protein LivF	OG0002629
Accessory gene family 894	AACMHJAA_02145	GCA_900095155.1	2	-	68010	68825	Lipopolysaccharide export system ATP-binding protein LptB	OG0001316
Accessory gene family 895	AACMHJAA_02146	GCA_900095155.1	2	-	68838	70043	hypothetical protein	OG0001317
Accessory gene family 896	AACMHJAA_02147	GCA_900095155.1	2	+	70308	71222	hypothetical protein	OG0002190
Accessory gene family 897	AACMHJAA_02148	GCA_900095155.1	2	-	71246	71335	hypothetical protein	OG0002317
Accessory gene family 898	AACMHJAA_02149	GCA_900095155.1	2	-	71438	71905	Leucine-responsive regulatory protein	OG0002191
Accessory gene family 899	AACMHJAA_02150	GCA_900095155.1	2	+	72129	75188	Acetylornithine/succinyldiaminopimelate aminotransferase	OG0000031
Accessory gene family 900	AACMHJAA_02151	GCA_900095155.1	2	+	75292	76311	Putative amino-acid ABC transporter-binding protein YhdW	OG0002480
Accessory gene family 901	AACMHJAA_02152	GCA_900095155.1	2	-	76342	77898	D-aminopeptidase	OG0002318
Accessory gene family 902	AACMHJAA_02153	GCA_900095155.1	2	-	77960	78058	hypothetical protein	OG0002567
Accessory gene family 903	AACMHJAA_02154	GCA_900095155.1	2	+	78316	80001	Acetolactate synthase isozyme 2 large subunit	OG0000366
Accessory gene family 904	AACMHJAA_02155	GCA_900095155.1	2	-	80014	80739	Pyruvate dehydrogenase complex repressor	OG0002319
Accessory gene family 905	AACMHJAA_02156	GCA_900095155.1	2	+	81325	82317	hypothetical protein	OG0002320
Accessory gene family 906	AACMHJAA_02157	GCA_900095155.1	2	+	82326	83261	L-arabinose 1-dehydrogenase (NAD(P)(+))	OG0001318
Accessory gene family 907	AACMHJAA_02158	GCA_900095155.1	2	+	83358	85163	L-arabonate dehydratase	OG0000530
Accessory gene family 908	AACMHJAA_02159	GCA_900095155.1	2	+	85178	86107	putative 2-dehydro-3-deoxygalactonokinase DgoK1	OG0002321
Accessory gene family 909	AACMHJAA_02160	GCA_900095155.1	2	+	86104	86736	2-dehydro-3-deoxy-6-phosphogalactonate aldolase	OG0002322
Accessory gene family 910	AACMHJAA_02161	GCA_900095155.1	2	+	86885	87946	Multiple sugar-binding periplasmic receptor ChvE	OG0002323
Accessory gene family 911	AACMHJAA_02162	GCA_900095155.1	2	+	88092	89069	Xylose import ATP-binding protein XylG	OG0002324
Accessory gene family 912	AACMHJAA_02163	GCA_900095155.1	2	+	89066	89680	Xylose import ATP-binding protein XylG	OG0003887
Accessory gene family 913	AACMHJAA_02164	GCA_900095155.1	2	+	89680	90870	Xylose transport system permease protein XylH	OG0000620
Accessory gene family 914	AACMHJAA_02165	GCA_900095155.1	2	-	91013	91894	D-alanine aminotransferase	OG0002325
Accessory gene family 915	AACMHJAA_02166	GCA_900095155.1	2	-	91982	92593	Protein Ves	OG0002326
Accessory gene family 916	AACMHJAA_02167	GCA_900095155.1	2	-	92600	94273	Urocanate hydratase	OG0000386
Accessory gene family 917	AACMHJAA_02168	GCA_900095155.1	2	-	94284	95084	hypothetical protein	OG0002327
Accessory gene family 918	AACMHJAA_02169	GCA_900095155.1	2	-	95086	96621	Histidine ammonia-lyase	OG0000418
Accessory gene family 919	AACMHJAA_02170	GCA_900095155.1	2	-	96646	97314	Imidazolonepropionase	OG0000348
Accessory gene family 920	AACMHJAA_02172	GCA_900095155.1	2	+	97992	99356	5'-deoxyadenosine deaminase	OG0002328
Accessory gene family 921	AACMHJAA_02173	GCA_900095155.1	2	+	99368	100111	HTH-type transcriptional repressor NagR	OG0002192
Accessory gene family 922	AACMHJAA_02174	GCA_900095155.1	2	-	100182	101510	Beta-alanine--pyruvate aminotransferase	OG0002329
Accessory gene family 923	AACMHJAA_02175	GCA_900095155.1	2	+	101656	102204	HTH-type transcriptional regulator PuuR	OG0001945
Accessory gene family 924	AACMHJAA_02176	GCA_900095155.1	2	-	102248	103225	D-amino acid dehydrogenase 1	OG0002330
Accessory gene family 925	AACMHJAA_02178	GCA_900095155.1	2	-	103513	104712	Alanine racemase	OG0002331
Accessory gene family 926	AACMHJAA_02179	GCA_900095155.1	2	+	104953	105420	Leucine-responsive regulatory protein	OG0002332
Accessory gene family 927	AACMHJAA_02180	GCA_900095155.1	2	-	105520	106374	hypothetical protein	OG0002193
Accessory gene family 928	AACMHJAA_02181	GCA_900095155.1	2	-	106628	110833	hypothetical protein	OG0000072
Accessory gene family 929	AACMHJAA_02182	GCA_900095155.1	2	-	111847	112995	L-lactate dehydrogenase	OG0002194
Accessory gene family 930	AACMHJAA_02183	GCA_900095155.1	2	+	113197	115509	Protein YdeP	OG0002333
Accessory gene family 931	AACMHJAA_02184	GCA_900095155.1	2	+	115506	115805	hypothetical protein	OG0002334
Accessory gene family 932	AACMHJAA_02185	GCA_900095155.1	2	+	116038	117210	Multidrug resistance protein MdtA	OG0001946
Accessory gene family 933	AACMHJAA_02186	GCA_900095155.1	2	+	117207	118313	Multidrug resistance protein MdtE	OG0002335
Accessory gene family 934	AACMHJAA_02187	GCA_900095155.1	2	+	118310	121384	Multidrug resistance protein MdtB	OG0000900
Accessory gene family 935	AACMHJAA_02188	GCA_900095155.1	2	+	121487	122254	HTH-type transcriptional repressor NagR	OG0002195
Accessory gene family 936	AACMHJAA_02189	GCA_900095155.1	2	+	122257	123288	Glutamine--fructose-6-phosphate aminotransferase [isomerizing]	OG0002196
Accessory gene family 937	AACMHJAA_02190	GCA_900095155.1	2	+	123285	124451	N-acetylgalactosamine-6-phosphate deacetylase	OG0002336
Accessory gene family 938	AACMHJAA_02191	GCA_900095155.1	2	+	124459	125187	hypothetical protein	OG0002481
Accessory gene family 939	AACMHJAA_02192	GCA_900095155.1	2	+	125331	126215	Formyltetrahydrofolate deformylase	OG0001319
Accessory gene family 940	AACMHJAA_02193	GCA_900095155.1	2	-	126439	127971	Succinate-semialdehyde dehydrogenase [NADP(+)]	OG0002337
Accessory gene family 941	AACMHJAA_02194	GCA_900095155.1	2	-	128045	129445	putative protein	OG0001320
Accessory gene family 942	AACMHJAA_02195	GCA_900095155.1	2	+	129593	130525	Glycine cleavage system transcriptional activator	OG0002197
Accessory gene family 943	AACMHJAA_02196	GCA_900095155.1	2	+	130625	131908	Gamma-glutamylputrescine oxidoreductase	OG0002338
Accessory gene family 944	AACMHJAA_02197	GCA_900095155.1	2	-	132004	134307	Protein YhgF	OG0002198
Accessory gene family 945	AACMHJAA_02198	GCA_900095155.1	2	+	134551	134859	hypothetical protein	OG0002339
Accessory gene family 946	AACMHJAA_02199	GCA_900095155.1	2	+	134903	136018	N-ethylmaleimide reductase	OG0000489
Accessory gene family 947	AACMHJAA_02200	GCA_900095155.1	2	-	136056	136493	hypothetical protein	OG0002340
Accessory gene family 948	AACMHJAA_02201	GCA_900095155.1	2	+	136624	137544	Arginase	OG0002199
Accessory gene family 949	AACMHJAA_02202	GCA_900095155.1	2	+	137583	138659	Ornithine cyclodeaminase	OG0002200
Accessory gene family 950	AACMHJAA_02203	GCA_900095155.1	2	-	138672	139097	Group 3 truncated hemoglobin ctb	OG0002341
Accessory gene family 951	AACMHJAA_02204	GCA_900095155.1	2	-	139260	139415	hypothetical protein	OG0002691
Accessory gene family 952	AACMHJAA_02206	GCA_900095155.1	2	+	140118	140633	Prolyl-tRNA editing protein ProX	OG0002342
Accessory gene family 953	AACMHJAA_02207	GCA_900095155.1	2	+	140867	141856	Chaperedoxin	OG0002343
Accessory gene family 954	AACMHJAA_02208	GCA_900095155.1	2	+	141920	142624	Lon protease 2	OG0002344
Accessory gene family 955	AACMHJAA_02209	GCA_900095155.1	2	+	142801	142995	hypothetical protein	OG0002345
Accessory gene family 956	AACMHJAA_02210	GCA_900095155.1	2	+	143284	144396	3-isopropylmalate dehydrogenase	OG0002201
Accessory gene family 957	AACMHJAA_02211	GCA_900095155.1	2	+	144540	145592	Bifunctional transcriptional activator/DNA repair enzyme Ada	OG0002202
Accessory gene family 958	AACMHJAA_02212	GCA_900095155.1	2	-	145812	147710	Sialic acid transporter NanT	OG0002203
Accessory gene family 959	AACMHJAA_02213	GCA_900095155.1	2	+	148233	149267	Aspartate-semialdehyde dehydrogenase 2	OG0002346
Accessory gene family 960	AACMHJAA_02214	GCA_900095155.1	2	-	149331	149786	Organic hydroperoxide resistance transcriptional regulator	OG0002347
Accessory gene family 961	AACMHJAA_02215	GCA_900095155.1	2	+	149997	150419	Organic hydroperoxide resistance protein OhrB	OG0002204
Accessory gene family 962	AACMHJAA_02216	GCA_900095155.1	2	-	150469	150900	hypothetical protein	OG0002848
Accessory gene family 963	AACMHJAA_02217	GCA_900095155.1	2	-	150977	151582	3-isopropylmalate dehydratase small subunit 1	OG0002205
Accessory gene family 964	AACMHJAA_02218	GCA_900095155.1	2	+	151887	152882	(3S)-malyl-CoA thioesterase	OG0000235
Accessory gene family 965	AACMHJAA_02219	GCA_900095155.1	2	+	152899	153105	hypothetical protein	OG0002348
Accessory gene family 966	AACMHJAA_02220	GCA_900095155.1	2	+	153105	153458	hypothetical protein	OG0002349
Accessory gene family 967	AACMHJAA_02221	GCA_900095155.1	2	-	153487	155535	Dipeptidyl carboxypeptidase	OG0002350
Accessory gene family 968	AACMHJAA_02222	GCA_900095155.1	2	+	155861	157258	Magnesium transporter MgtE	OG0002351
Accessory gene family 969	AACMHJAA_02223	GCA_900095155.1	2	+	157501	159327	GTP-binding protein TypA/BipA	OG0001321
Accessory gene family 970	AACMHJAA_02224	GCA_900095155.1	2	+	159479	160066	IMPACT family member YigZ	OG0002352
Accessory gene family 971	AACMHJAA_02225	GCA_900095155.1	2	+	160391	160501	hypothetical protein	OG0002657
Accessory gene family 972	AACMHJAA_02226	GCA_900095155.1	2	+	160498	161520	Fructose-1,6-bisphosphatase class 1	OG0002353
Accessory gene family 973	AACMHJAA_02227	GCA_900095155.1	2	+	161551	162615	Fructose-bisphosphate aldolase	OG0002354
Accessory gene family 974	AACMHJAA_02228	GCA_900095155.1	2	-	162682	163137	D-erythrulose-4-phosphate isomerase	OG0002355
Accessory gene family 975	AACMHJAA_02229	GCA_900095155.1	2	-	163149	163919	L-erythrulose-1-phosphate isomerase	OG0002356
Accessory gene family 976	AACMHJAA_02230	GCA_900095155.1	2	-	163932	164696	putative HTH-type transcriptional regulator YdjF	OG0002206
Accessory gene family 977	AACMHJAA_02231	GCA_900095155.1	2	-	164784	165734	Erythritol catabolism regulatory protein EryD	OG0001322
Accessory gene family 978	AACMHJAA_02232	GCA_900095155.1	2	-	165762	166694	D-erythrulose 1-phosphate 3-epimerase	OG0002357
Accessory gene family 979	AACMHJAA_02233	GCA_900095155.1	2	-	166702	168210	D-erythritol 1-phosphate dehydrogenase	OG0002358
Accessory gene family 980	AACMHJAA_02234	GCA_900095155.1	2	-	168223	169776	Erythritol kinase	OG0000490
Accessory gene family 981	AACMHJAA_02235	GCA_900095155.1	2	+	170521	171177	hypothetical protein	OG0002359
Accessory gene family 982	AACMHJAA_02236	GCA_900095155.1	2	+	171174	172718	Galactose/methyl galactoside import ATP-binding protein MglA	OG0002207
Accessory gene family 983	AACMHJAA_02237	GCA_900095155.1	2	+	172742	173782	Ribose import permease protein RbsC	OG0000491
Accessory gene family 984	AACMHJAA_02238	GCA_900095155.1	2	+	173949	174896	Ribose import binding protein RbsB	OG0001947
Accessory gene family 985	AACMHJAA_02239	GCA_900095155.1	2	+	174900	175925	HTH-type transcriptional regulator UlaR	OG0002208
Accessory gene family 986	AACMHJAA_02240	GCA_900095155.1	2	+	176368	176814	hypothetical protein	OG0002209
Accessory gene family 987	AACMHJAA_02241	GCA_900095155.1	2	+	177030	178610	hypothetical protein	OG0002822
Accessory gene family 988	AACMHJAA_02242	GCA_900095155.1	2	-	178774	180228	Aminotransferase PigE	OG0002849
Accessory gene family 989	AACMHJAA_02243	GCA_900095155.1	2	-	180239	181249	dTDP-glucose 4,6-dehydratase	OG0002837
Accessory gene family 990	AACMHJAA_02244	GCA_900095155.1	2	-	181298	181717	4-amino-4-deoxy-L-arabinose-phosphoundecaprenol flippase subunit ArnF	OG0002857
Accessory gene family 991	AACMHJAA_02245	GCA_900095155.1	2	-	181749	183083	Decaprenylphosphoryl-beta-D-ribose oxidase	OG0000326
Accessory gene family 992	AACMHJAA_02246	GCA_900095155.1	2	-	183083	184522	4-hydroxybenzoate polyprenyltransferase, mitochondrial	OG0002360
Accessory gene family 993	AACMHJAA_02247	GCA_900095155.1	2	-	185109	186125	HTH-type transcriptional regulator RafR	OG0002368
Accessory gene family 994	AACMHJAA_02248	GCA_900095155.1	2	+	186476	187741	putative ABC transporter-binding protein	OG0000538
Accessory gene family 995	AACMHJAA_02249	GCA_900095155.1	2	+	187819	188796	Trehalose transport system permease protein SugA	OG0001972
Accessory gene family 996	AACMHJAA_02250	GCA_900095155.1	2	+	188799	189626	Trehalose transport system permease protein SugB	OG0002367
Accessory gene family 997	AACMHJAA_02251	GCA_900095155.1	2	+	189632	190633	Maltose/maltodextrin import ATP-binding protein MalK	OG0001971
Accessory gene family 998	AACMHJAA_02252	GCA_900095155.1	2	+	190696	191481	hypothetical protein	OG0001970
Accessory gene family 999	AACMHJAA_02253	GCA_900095155.1	2	+	191490	192536	Inositol 2-dehydrogenase/D-chiro-inositol 3-dehydrogenase	OG0001969
Accessory gene family 1000	AACMHJAA_02254	GCA_900095155.1	2	+	192965	193270	hypothetical protein	OG0002581
Accessory gene family 1001	AACMHJAA_02260	GCA_900095155.1	2	+	200607	201353	Septum site-determining protein MinC	OG0001340
Accessory gene family 1002	AACMHJAA_02261	GCA_900095155.1	2	+	201381	202196	Septum site-determining protein MinD	OG0001339
Accessory gene family 1003	AACMHJAA_02262	GCA_900095155.1	2	+	202193	202465	Cell division topological specificity factor	OG0001338
Accessory gene family 1004	AACMHJAA_02263	GCA_900095155.1	2	+	202509	202676	hypothetical protein	OG0002866
Accessory gene family 1005	AACMHJAA_02265	GCA_900095155.1	2	-	203005	203397	hypothetical protein	OG0002222
Accessory gene family 1006	AACMHJAA_02266	GCA_900095155.1	2	+	203774	204820	hypothetical protein	OG0000396
Accessory gene family 1007	AACMHJAA_02267	GCA_900095155.1	2	+	204894	205961	Spermidine/putrescine import ATP-binding protein PotA	OG0000420
Accessory gene family 1008	AACMHJAA_02268	GCA_900095155.1	2	+	205958	207133	hypothetical protein	OG0000376
Accessory gene family 1009	AACMHJAA_02269	GCA_900095155.1	2	+	207136	207912	Putative 2-aminoethylphosphonate transport system permease protein PhnV	OG0000419
Accessory gene family 1010	AACMHJAA_02270	GCA_900095155.1	2	+	208860	209387	hypothetical protein	OG0002580
Accessory gene family 1011	AACMHJAA_02271	GCA_900095155.1	2	-	209529	210029	hypothetical protein	OG0002579
Accessory gene family 1012	AACMHJAA_02272	GCA_900095155.1	2	-	210026	213250	Efflux pump membrane transporter BepG	OG0002484
Accessory gene family 1013	AACMHJAA_02273	GCA_900095155.1	2	-	213254	214354	Efflux pump periplasmic linker BepF	OG0000537
Accessory gene family 1014	AACMHJAA_02274	GCA_900095155.1	2	-	214674	215207	hypothetical protein	OG0002366
Accessory gene family 1015	AACMHJAA_02275	GCA_900095155.1	2	+	215907	217301	Glutamate decarboxylase alpha	OG0002578
Accessory gene family 1016	AACMHJAA_02276	GCA_900095155.1	2	+	217374	218906	Glutamate/gamma-aminobutyrate antiporter	OG0002221
Accessory gene family 1017	AACMHJAA_02277	GCA_900095155.1	2	+	218941	219894	Glutaminase 1	OG0000041
Accessory gene family 1018	AACMHJAA_02278	GCA_900095155.1	2	+	220042	220386	putative acid stress chaperone HdeA	OG0002577
Accessory gene family 1019	AACMHJAA_02280	GCA_900095155.1	2	+	221060	221224	hypothetical protein	OG0002873
Accessory gene family 1020	AACMHJAA_02281	GCA_900095155.1	2	-	221301	222893	putative cyclic di-GMP phosphodiesterase PdeB	OG0002576
Accessory gene family 1021	AACMHJAA_02282	GCA_900095155.1	2	+	223684	224571	Glycine cleavage system transcriptional activator	OG0002575
Accessory gene family 1022	AACMHJAA_02286	GCA_900095155.1	2	-	228784	230139	H(+)/Cl(-) exchange transporter ClcA	OG0000631
Accessory gene family 1023	AACMHJAA_02288	GCA_900095155.1	2	-	231988	233106	hypothetical protein	OG0000630
Accessory gene family 1024	AACMHJAA_02291	GCA_900095155.1	2	+	235928	236101	hypothetical protein	OG0002220
Accessory gene family 1025	AACMHJAA_02292	GCA_900095155.1	2	+	236130	236756	Disulfide bond formation protein B	OG0002219
Accessory gene family 1026	AACMHJAA_02294	GCA_900095155.1	2	+	238410	238967	hypothetical protein	OG0001337
Accessory gene family 1027	AACMHJAA_02295	GCA_900095155.1	2	+	238964	239596	Futalosine hydrolase	OG0001336
Accessory gene family 1028	AACMHJAA_02297	GCA_900095155.1	2	+	241649	242197	34 kDa membrane antigen	OG0002365
Accessory gene family 1029	AACMHJAA_02298	GCA_900095155.1	2	+	242201	242599	hypothetical protein	OG0002364
Accessory gene family 1030	AACMHJAA_02300	GCA_900095155.1	2	+	243403	244836	hypothetical protein	OG0002363
Accessory gene family 1031	AACMHJAA_02301	GCA_900095155.1	2	-	245095	247473	Xylulose-5-phosphate phosphoketolase	OG0001335
Accessory gene family 1032	AACMHJAA_02302	GCA_900095155.1	2	-	247494	248699	Acetate kinase	OG0000914
Accessory gene family 1033	AACMHJAA_02303	GCA_900095155.1	2	-	248768	248896	hypothetical protein	OG0002731
Accessory gene family 1034	AACMHJAA_02304	GCA_900095155.1	2	+	249142	250305	Putative cytochrome P450 YjiB	OG0001968
Accessory gene family 1035	AACMHJAA_02305	GCA_900095155.1	2	+	250491	250661	hypothetical protein	OG0005016
Accessory gene family 1036	AACMHJAA_02306	GCA_900095155.1	2	-	250842	251519	HTH-type transcriptional repressor NanR	OG0000013
Accessory gene family 1037	AACMHJAA_02307	GCA_900095155.1	2	-	251664	251816	hypothetical protein	OG0002693
Accessory gene family 1038	AACMHJAA_02308	GCA_900095155.1	2	+	251890	252798	Phthiocerol synthesis polyketide synthase type I PpsC	OG0002692
Accessory gene family 1039	AACMHJAA_02309	GCA_900095155.1	2	+	252883	254094	Leu/Ile/Val-binding protein	OG0000012
Accessory gene family 1040	AACMHJAA_02310	GCA_900095155.1	2	+	254143	255027	High-affinity branched-chain amino acid transport system permease protein LivH	OG0000034
Accessory gene family 1041	AACMHJAA_02312	GCA_900095155.1	2	+	256853	257557	High-affinity branched-chain amino acid transport ATP-binding protein LivF	OG0002658
Accessory gene family 1042	AACMHJAA_02313	GCA_900095155.1	2	+	257560	258357	3-oxoacyl-[acyl-carrier-protein] reductase FabG	OG0001967
Accessory gene family 1043	AACMHJAA_02314	GCA_900095155.1	2	+	258329	259180	Shikimate dehydrogenase (NADP(+))	OG0000011
Accessory gene family 1044	AACMHJAA_02315	GCA_900095155.1	2	+	259185	260819	Alcohol dehydrogenase [acceptor]	OG0002631
Accessory gene family 1045	AACMHJAA_02316	GCA_900095155.1	2	+	260844	262277	Alpha-ketoglutaric semialdehyde dehydrogenase 1	OG0002711
Accessory gene family 1046	AACMHJAA_02318	GCA_900095155.1	2	+	263595	264722	NDMA-dependent alcohol dehydrogenase	OG0002574
Accessory gene family 1047	AACMHJAA_02319	GCA_900095155.1	2	+	264927	265922	hypothetical protein	OG0002573
Accessory gene family 1048	AACMHJAA_02320	GCA_900095155.1	2	+	265910	266899	Inositol 2-dehydrogenase/D-chiro-inositol 3-dehydrogenase	OG0002851
Accessory gene family 1049	AACMHJAA_02321	GCA_900095155.1	2	-	266972	267925	Oligopeptide transport ATP-binding protein OppF	OG0000010
Accessory gene family 1050	AACMHJAA_02322	GCA_900095155.1	2	-	267922	268938	Oligopeptide transport ATP-binding protein OppD	OG0000913
Accessory gene family 1051	AACMHJAA_02323	GCA_900095155.1	2	-	268949	269911	4-hydroxy-tetrahydrodipicolinate synthase	OG0002572
Accessory gene family 1052	AACMHJAA_02324	GCA_900095155.1	2	-	269886	270758	Oligopeptide transport system permease protein OppC	OG0002483
Accessory gene family 1053	AACMHJAA_02325	GCA_900095155.1	2	-	270760	271719	Glutathione transport system permease protein GsiC	OG0002482
Accessory gene family 1054	AACMHJAA_02326	GCA_900095155.1	2	-	271819	273402	Oligopeptide-binding protein AppA	OG0002571
Accessory gene family 1055	AACMHJAA_02327	GCA_900095155.1	2	-	273399	274148	Putative L-lactate dehydrogenase operon regulatory protein	OG0002570
Accessory gene family 1056	AACMHJAA_02328	GCA_900095155.1	2	+	274326	275864	Putative N-acetylmannosamine-6-phosphate 2-epimerase	OG0000465
Accessory gene family 1057	AACMHJAA_02329	GCA_900095155.1	2	+	275888	277054	N-acetylneuraminate epimerase	OG0002569
Accessory gene family 1058	AACMHJAA_02330	GCA_900095155.1	2	+	277169	277429	hypothetical protein	OG0002568
Accessory gene family 1059	AACMHJAA_02331	GCA_900095155.1	2	-	277430	278188	hypothetical protein	OG0001334
Accessory gene family 1060	AACMHJAA_02332	GCA_900095155.1	2	+	278551	279318	hypothetical protein	OG0002218
Accessory gene family 1061	AACMHJAA_02333	GCA_900095155.1	2	+	279355	281544	hypothetical protein	OG0001333
Accessory gene family 1062	AACMHJAA_02334	GCA_900095155.1	2	+	281554	281961	hypothetical protein	OG0001332
Accessory gene family 1063	AACMHJAA_02336	GCA_900095155.1	2	-	282905	283885	GDP-L-fucose synthase	OG0003018
Accessory gene family 1064	AACMHJAA_02338	GCA_900095155.1	2	+	285203	286474	hypothetical protein	OG0003021
Accessory gene family 1065	AACMHJAA_02339	GCA_900095155.1	2	+	286474	287709	D-inositol-3-phosphate glycosyltransferase	OG0003028
Accessory gene family 1066	AACMHJAA_02340	GCA_900095155.1	2	+	287706	288893	Phosphatidyl-myo-inositol mannosyltransferase	OG0003013
Accessory gene family 1067	AACMHJAA_02342	GCA_900095155.1	2	-	290277	290999	hypothetical protein	OG0003025
Accessory gene family 1068	AACMHJAA_02343	GCA_900095155.1	2	-	291466	292062	2,3,4,5-tetrahydropyridine-2,6-dicarboxylate N-acetyltransferase	OG0003020
Accessory gene family 1069	AACMHJAA_02344	GCA_900095155.1	2	-	292074	293336	hypothetical protein	OG0003017
Accessory gene family 1070	AACMHJAA_02345	GCA_900095155.1	2	-	293333	293950	hypothetical protein	OG0003016
Accessory gene family 1071	AACMHJAA_02346	GCA_900095155.1	2	-	293947	294828	hypothetical protein	OG0003015
Accessory gene family 1072	AACMHJAA_02347	GCA_900095155.1	2	-	294825	295946	Undecaprenyl-phosphate alpha-N-acetylglucosaminyl 1-phosphate transferase	OG0003012
Accessory gene family 1073	AACMHJAA_02348	GCA_900095155.1	2	+	296239	297732	Lipopolysaccharide biosynthesis protein WzxC	OG0003011
Accessory gene family 1074	AACMHJAA_02349	GCA_900095155.1	2	+	297748	298761	hypothetical protein	OG0002999
Accessory gene family 1075	AACMHJAA_02350	GCA_900095155.1	2	-	298717	299958	hypothetical protein	OG0002997
Accessory gene family 1076	AACMHJAA_02351	GCA_900095155.1	2	+	300225	301454	D-inositol-3-phosphate glycosyltransferase	OG0003014
Accessory gene family 1077	AACMHJAA_02352	GCA_900095155.1	2	+	301492	302853	Glutamate-1-semialdehyde 2,1-aminomutase 2	OG0003001
Accessory gene family 1078	AACMHJAA_02353	GCA_900095155.1	2	+	302832	304166	hypothetical protein	OG0003010
Accessory gene family 1079	AACMHJAA_02354	GCA_900095155.1	2	+	304287	305348	ADP-L-glycero-D-manno-heptose-6-epimerase	OG0003009
Accessory gene family 1080	AACMHJAA_02355	GCA_900095155.1	2	+	305387	306700	Putative polysaccharide biosynthesis protein with aminopeptidase-like domain protein	OG0003005
Accessory gene family 1081	AACMHJAA_02356	GCA_900095155.1	2	-	306663	307187	dTDP-4-dehydrorhamnose 3,5-epimerase	OG0003008
Accessory gene family 1082	AACMHJAA_02357	GCA_900095155.1	2	+	307528	308829	hypothetical protein	OG0003004
Accessory gene family 1083	AACMHJAA_02358	GCA_900095155.1	2	+	308832	309641	Glucose-1-phosphate cytidylyltransferase	OG0003007
Accessory gene family 1084	AACMHJAA_02365	GCA_900095155.1	2	-	316330	317457	Acyl-CoA dehydrogenase	OG0000535
Accessory gene family 1085	AACMHJAA_02368	GCA_900095155.1	2	-	319496	321166	Acetyl-coenzyme A synthetase	OG0001966
Accessory gene family 1086	AACMHJAA_02369	GCA_900095155.1	2	+	321293	322276	putative HTH-type transcriptional regulator	OG0000912
Accessory gene family 1087	AACMHJAA_02370	GCA_900095155.1	2	+	322500	323738	D-3-phosphoglycerate dehydrogenase	OG0000628
Accessory gene family 1088	AACMHJAA_02371	GCA_900095155.1	2	-	323791	324285	Peptide deformylase	OG0000492
Accessory gene family 1089	AACMHJAA_02375	GCA_900095155.1	2	+	327013	327450	hypothetical protein	OG0002768
Accessory gene family 1090	AACMHJAA_02376	GCA_900095155.1	2	-	327473	328180	HTH-type transcriptional repressor NanR	OG0001331
Accessory gene family 1091	AACMHJAA_02378	GCA_900095155.1	2	+	330132	330851	HTH-type transcriptional dual regulator CecR	OG0002362
Accessory gene family 1092	AACMHJAA_02379	GCA_900095155.1	2	+	330856	331800	hypothetical protein	OG0001965
Accessory gene family 1093	AACMHJAA_02380	GCA_900095155.1	2	+	331813	332733	putative multidrug ABC transporter ATP-binding protein YbhF	OG0000060
Accessory gene family 1094	AACMHJAA_02381	GCA_900095155.1	2	+	332730	333869	putative multidrug ABC transporter permease YbhS	OG0000625
Accessory gene family 1095	AACMHJAA_02382	GCA_900095155.1	2	+	333910	334305	hypothetical protein	OG0001964
Accessory gene family 1096	AACMHJAA_02389	GCA_900095155.1	2	-	340543	341685	Adaptive-response sensory-kinase SasA	OG0000531
Accessory gene family 1097	AACMHJAA_02393	GCA_900095155.1	2	+	344497	345276	Putative glyoxylase CFP32	OG0001330
Accessory gene family 1098	AACMHJAA_02394	GCA_900095155.1	2	-	345340	345441	hypothetical protein	OG0001329
Accessory gene family 1099	AACMHJAA_02395	GCA_900095155.1	2	-	345557	346990	Amino-acid carrier protein AlsT	OG0002217
Accessory gene family 1100	AACMHJAA_02398	GCA_900095155.1	2	-	349745	350725	3-oxoacyl-[acyl-carrier-protein] synthase 3	OG0001963
Accessory gene family 1101	AACMHJAA_02399	GCA_900095155.1	2	-	350722	351996	Adenosylmethionine-8-amino-7-oxononanoate aminotransferase	OG0001962
Accessory gene family 1102	AACMHJAA_02400	GCA_900095155.1	2	-	351993	352631	ATP-dependent dethiobiotin synthetase BioD 1	OG0001961
Accessory gene family 1103	AACMHJAA_02401	GCA_900095155.1	2	-	352628	353764	8-amino-7-oxononanoate synthase 2	OG0000463
Accessory gene family 1104	AACMHJAA_02402	GCA_900095155.1	2	-	353761	354801	Biotin synthase	OG0001960
Accessory gene family 1105	AACMHJAA_02404	GCA_900095155.1	2	+	356634	357029	hypothetical protein	OG0000242
Accessory gene family 1106	AACMHJAA_02407	GCA_900095155.1	2	-	359748	361076	4-methylaminobutanoate oxidase (formaldehyde-forming)	OG0000228
Accessory gene family 1107	AACMHJAA_02408	GCA_900095155.1	2	+	361313	362425	Fe(3+) ions import ATP-binding protein FbpC	OG0000094
Accessory gene family 1108	AACMHJAA_02409	GCA_900095155.1	2	+	362503	363519	Iron uptake protein A2	OG0000243
Accessory gene family 1109	AACMHJAA_02410	GCA_900095155.1	2	+	363595	365274	hypothetical protein	OG0000244
Accessory gene family 1110	AACMHJAA_02411	GCA_900095155.1	2	+	365491	365892	hypothetical protein	OG0000245
Accessory gene family 1111	AACMHJAA_02412	GCA_900095155.1	2	-	365962	366306	Beta-lactamase hydrolase-like protein	OG0000246
Accessory gene family 1112	AACMHJAA_02413	GCA_900095155.1	2	+	366416	367225	Sulfur carrier protein FdhD	OG0000089
Accessory gene family 1113	AACMHJAA_02414	GCA_900095155.1	2	-	367226	367702	6,7-dimethyl-8-ribityllumazine synthase 2	OG0000247
Accessory gene family 1114	AACMHJAA_02415	GCA_900095155.1	2	+	368562	368957	putative sugar-binding periplasmic protein	OG0000074
Accessory gene family 1115	AACMHJAA_02416	GCA_900095155.1	2	+	369233	369919	Melibiose/raffinose/stachyose import permease protein MelD	OG0000108
Accessory gene family 1116	AACMHJAA_02417	GCA_900095155.1	2	-	370163	370264	hypothetical protein	OG0000248
Accessory gene family 1117	AACMHJAA_02418	GCA_900095155.1	2	+	370604	372013	putative transport protein HsrA	OG0000142
Accessory gene family 1118	AACMHJAA_02421	GCA_900095155.1	2	-	374662	375111	putative amino-acid import ATP-binding protein YxeO	OG0000258
Accessory gene family 1119	AACMHJAA_02422	GCA_900095155.1	2	-	375087	375422	hypothetical protein	OG0006360
Accessory gene family 1120	AACMHJAA_02424	GCA_900095155.1	2	-	376279	377052	putative amino-acid ABC transporter-binding protein	OG0000271
Accessory gene family 1121	AACMHJAA_02425	GCA_900095155.1	2	-	377338	380952	hypothetical protein	OG0000249
Accessory gene family 1122	AACMHJAA_02426	GCA_900095155.1	2	+	381078	381686	hypothetical protein	OG0000272
Accessory gene family 1123	AACMHJAA_02427	GCA_900095155.1	2	-	381739	382497	Petrobactin import ATP-binding protein YclP	OG0000273
Accessory gene family 1124	AACMHJAA_02428	GCA_900095155.1	2	-	382494	383447	Petrobactin import system permease protein YclO	OG0000293
Accessory gene family 1125	AACMHJAA_02429	GCA_900095155.1	2	-	383440	384402	Petrobactin import system permease protein YclN	OG0000274
Accessory gene family 1126	AACMHJAA_02430	GCA_900095155.1	2	-	384459	385388	Petrobactin-binding protein YclQ	OG0000275
Accessory gene family 1127	AACMHJAA_02431	GCA_900095155.1	2	-	385884	387329	3-succinoylsemialdehyde-pyridine dehydrogenase	OG0000143
Accessory gene family 1128	AACMHJAA_02432	GCA_900095155.1	2	-	387455	387859	hypothetical protein	OG0000276
Accessory gene family 1129	AACMHJAA_02433	GCA_900095155.1	2	-	387988	389643	KsdD-like steroid dehydrogenase	OG0000277
Accessory gene family 1130	AACMHJAA_02434	GCA_900095155.1	2	-	389715	390476	hypothetical protein	OG0000231
Accessory gene family 1131	AACMHJAA_02435	GCA_900095155.1	2	-	390649	391503	Branched-chain-amino-acid aminotransferase	OG0000092
Accessory gene family 1132	AACMHJAA_02436	GCA_900095155.1	2	-	391621	392538	hypothetical protein	OG0000278
Accessory gene family 1133	AACMHJAA_02437	GCA_900095155.1	2	+	392797	392934	hypothetical protein	OG0000306
Accessory gene family 1134	AACMHJAA_02438	GCA_900095155.1	2	+	393303	393791	hypothetical protein	OG0000279
Accessory gene family 1135	AACMHJAA_02439	GCA_900095155.1	2	+	394229	395521	Adenine permease AdeP	OG0000250
Accessory gene family 1136	AACMHJAA_02440	GCA_900095155.1	2	+	395582	396181	hypothetical protein	OG0000280
Accessory gene family 1137	AACMHJAA_02441	GCA_900095155.1	2	-	396258	398030	hypothetical protein	OG0000281
Accessory gene family 1138	AACMHJAA_02442	GCA_900095155.1	2	-	398292	399347	sn-glycerol-3-phosphate import ATP-binding protein UgpC	OG0000259
Accessory gene family 1139	AACMHJAA_02443	GCA_900095155.1	2	-	399347	400195	Lactose transport system permease protein LacG	OG0000282
Accessory gene family 1140	AACMHJAA_02444	GCA_900095155.1	2	-	400207	400857	sn-glycerol-3-phosphate transport system permease protein UgpA	OG0000260
Accessory gene family 1141	AACMHJAA_02446	GCA_900095155.1	2	-	401159	402460	sn-glycerol-3-phosphate-binding periplasmic protein UgpB	OG0000093
Accessory gene family 1142	AACMHJAA_02447	GCA_900095155.1	2	-	402793	403833	hypothetical protein	OG0000144
Accessory gene family 1143	AACMHJAA_02448	GCA_900095155.1	2	+	403938	405737	Adenine deaminase	OG0000109
Accessory gene family 1144	AACMHJAA_02449	GCA_900095155.1	2	-	405738	406454	High-affinity branched-chain amino acid transport ATP-binding protein LivF	OG0000312
Accessory gene family 1145	AACMHJAA_02450	GCA_900095155.1	2	-	406451	407200	Lipopolysaccharide export system ATP-binding protein LptB	OG0000298
Accessory gene family 1146	AACMHJAA_02451	GCA_900095155.1	2	-	407197	408183	hypothetical protein	OG0000307
Accessory gene family 1147	AACMHJAA_02452	GCA_900095155.1	2	-	408180	409049	High-affinity branched-chain amino acid transport system permease protein LivH	OG0000308
Accessory gene family 1148	AACMHJAA_02453	GCA_900095155.1	2	-	409223	410395	Leucine-, isoleucine-, valine-, threonine-, and alanine-binding protein	OG0000315
Accessory gene family 1149	AACMHJAA_02454	GCA_900095155.1	2	-	410531	411595	3-carboxy-cis,cis-muconate cycloisomerase	OG0000356
Accessory gene family 1150	AACMHJAA_02455	GCA_900095155.1	2	-	411599	412216	Protocatechuate 3,4-dioxygenase alpha chain	OG0000335
Accessory gene family 1151	AACMHJAA_02456	GCA_900095155.1	2	-	412218	412958	Protocatechuate 3,4-dioxygenase beta chain	OG0000387
Accessory gene family 1152	AACMHJAA_02457	GCA_900095155.1	2	-	412955	413374	hypothetical protein	OG0000336
Accessory gene family 1153	AACMHJAA_02458	GCA_900095155.1	2	-	413375	414178	3-oxoadipate enol-lactonase 2	OG0000329
Accessory gene family 1154	AACMHJAA_02459	GCA_900095155.1	2	+	414272	415180	HTH-type transcriptional regulator GbpR	OG0000337
Accessory gene family 1155	AACMHJAA_02460	GCA_900095155.1	2	-	415593	416762	p-hydroxybenzoate hydroxylase	OG0000323
Accessory gene family 1156	AACMHJAA_02461	GCA_900095155.1	2	+	416867	417790	HTH-type transcriptional activator Btr	OG0000338
Accessory gene family 1157	AACMHJAA_02462	GCA_900095155.1	2	-	417812	418567	Pca regulon regulatory protein	OG0000330
Accessory gene family 1158	AACMHJAA_02463	GCA_900095155.1	2	+	418751	419458	3-oxoadipate CoA-transferase subunit A	OG0000316
Accessory gene family 1159	AACMHJAA_02464	GCA_900095155.1	2	+	419455	420144	3-oxoadipate CoA-transferase subunit B	OG0000331
Accessory gene family 1160	AACMHJAA_02465	GCA_900095155.1	2	+	420153	421355	3-oxoadipyl-CoA/3-oxo-5,6-dehydrosuberyl-CoA thiolase	OG0000309
Accessory gene family 1161	AACMHJAA_02466	GCA_900095155.1	2	-	421456	423183	N-substituted formamide deformylase	OG0000334
Accessory gene family 1162	AACMHJAA_02467	GCA_900095155.1	2	+	423612	423905	hypothetical protein	OG0005911
Accessory gene family 1163	AACMHJAA_02468	GCA_900095155.1	2	+	424017	425120	Lysine 6-dehydrogenase	OG0000445
Accessory gene family 1164	AACMHJAA_02469	GCA_900095155.1	2	+	425305	426078	Lysine/arginine/ornithine-binding periplasmic protein	OG0000008
Accessory gene family 1165	AACMHJAA_02471	GCA_900095155.1	2	+	427084	428334	D-amino acid dehydrogenase 1	OG0000409
Accessory gene family 1166	AACMHJAA_02473	GCA_900095155.1	2	-	429897	430178	hypothetical protein	OG0000261
Accessory gene family 1167	AACMHJAA_02475	GCA_900095155.1	2	+	430508	431131	hypothetical protein	OG0004687
Accessory gene family 1168	AACMHJAA_02482	GCA_900095155.1	2	+	436408	436896	hypothetical protein	OG0000014
Accessory gene family 1169	AACMHJAA_02483	GCA_900095155.1	2	+	436908	437525	Ribonuclease H	OG0003689
Accessory gene family 1170	AACMHJAA_02485	GCA_900095155.1	2	-	438816	439277	Very short patch repair protein	OG0005980
Accessory gene family 1171	AACMHJAA_02486	GCA_900095155.1	2	-	439270	440523	hypothetical protein	OG0005026
Accessory gene family 1172	AACMHJAA_02487	GCA_900095155.1	2	-	441102	441809	3'-5' exonuclease DinG	OG0000232
Accessory gene family 1173	AACMHJAA_02488	GCA_900095155.1	2	-	441809	442066	hypothetical protein	OG0000283
Accessory gene family 1174	AACMHJAA_02489	GCA_900095155.1	2	-	442213	442401	hypothetical protein	OG0000299
Accessory gene family 1175	AACMHJAA_02490	GCA_900095155.1	2	-	442547	442852	hypothetical protein	OG0000262
Accessory gene family 1176	AACMHJAA_02491	GCA_900095155.1	2	+	442993	443370	hypothetical protein	OG0000284
Accessory gene family 1177	AACMHJAA_02492	GCA_900095155.1	2	+	444283	444993	putative diguanylate cyclase DgcC	OG0000263
Accessory gene family 1178	AACMHJAA_02493	GCA_900095155.1	2	+	445102	445284	hypothetical protein	OG0006232
Accessory gene family 1179	AACMHJAA_02495	GCA_900095155.1	2	-	445867	446148	hypothetical protein	OG0005366
Accessory gene family 1180	AACMHJAA_02497	GCA_900095155.1	2	-	446906	449095	hypothetical protein	OG0000285
Accessory gene family 1181	AACMHJAA_02499	GCA_900095155.1	2	+	451058	451567	Regulator of nucleoside diphosphate kinase	OG0000145
Accessory gene family 1182	AACMHJAA_02505	GCA_900095155.1	2	-	455618	456349	hypothetical protein	OG0000310
Accessory gene family 1183	AACMHJAA_02509	GCA_900095155.1	2	+	462062	462229	hypothetical protein	OG0000286
Accessory gene family 1184	AACMHJAA_02519	GCA_900095155.1	2	+	471600	471782	hypothetical protein	OG0000159
Accessory gene family 1185	AACMHJAA_02524	GCA_900095155.1	2	+	477765	478265	Lectin-like protein BA14k	OG0000233
Accessory gene family 1186	AACMHJAA_02536	GCA_900095155.1	2	+	496531	497148	hypothetical protein	OG0000234
Accessory gene family 1187	AACMHJAA_02537	GCA_900095155.1	2	+	497908	499140	2-oxoisovalerate dehydrogenase subunit alpha	OG0001951
Accessory gene family 1188	AACMHJAA_02538	GCA_900095155.1	2	+	499244	500257	2-oxoisovalerate dehydrogenase subunit beta	OG0001950
Accessory gene family 1189	AACMHJAA_02539	GCA_900095155.1	2	+	500258	501550	Lipoamide acyltransferase component of branched-chain alpha-keto acid dehydrogenase complex	OG0001949
Accessory gene family 1190	AACMHJAA_02540	GCA_900095155.1	2	+	501555	502949	Dihydrolipoyl dehydrogenase	OG0000621
Accessory gene family 1191	AACMHJAA_02541	GCA_900095155.1	2	-	502938	503699	hypothetical protein	OG0001948
Accessory gene family 1192	AACMHJAA_02542	GCA_900095155.1	2	-	503947	504126	hypothetical protein	OG0002361
Accessory gene family 1193	AACMHJAA_02543	GCA_900095155.1	2	-	504394	506847	hypothetical protein	OG0001324
Accessory gene family 1194	AACMHJAA_02544	GCA_900095155.1	2	-	507142	508164	Beta-peptidyl aminopeptidase BapA	OG0000901
Accessory gene family 1195	AACMHJAA_02545	GCA_900095155.1	2	+	508375	509721	Putative niacin/nicotinamide transporter NaiP	OG0001323
Accessory gene family 1196	AACMHJAA_02546	GCA_900095155.1	2	-	509881	510519	Alpha-ketoglutarate-dependent dioxygenase AlkB	OG0000353
Accessory gene family 1197	AACMHJAA_02548	GCA_900095155.1	2	-	512213	513346	hypothetical protein	OG0000352
Accessory gene family 1198	AACMHJAA_02549	GCA_900095155.1	2	-	513339	514262	Oligopeptide transport system permease protein OppB	OG0000351
Accessory gene family 1199	AACMHJAA_02550	GCA_900095155.1	2	-	514477	516054	Periplasmic oligopeptide-binding protein	OG0000359
Accessory gene family 1200	AACMHJAA_02551	GCA_900095155.1	2	-	516164	517741	Periplasmic oligopeptide-binding protein	OG0000358
Accessory gene family 1201	AACMHJAA_02552	GCA_900095155.1	2	-	518167	518514	hypothetical protein	OG0000365
Accessory gene family 1202	AACMHJAA_02553	GCA_900095155.1	2	-	518768	518863	hypothetical protein	OG0003026
Accessory gene family 1203	AACMHJAA_02555	GCA_900095155.1	2	+	520325	521311	UDP-glucose 4-epimerase	OG0000390
Accessory gene family 1204	AACMHJAA_02556	GCA_900095155.1	2	+	521308	523152	hypothetical protein	OG0000389
Accessory gene family 1205	AACMHJAA_02557	GCA_900095155.1	2	+	523167	524591	UDP-glucose 6-dehydrogenase	OG0000369
Accessory gene family 1206	AACMHJAA_02558	GCA_900095155.1	2	+	524581	525126	hypothetical protein	OG0000392
Accessory gene family 1207	AACMHJAA_02559	GCA_900095155.1	2	+	525176	526120	hypothetical protein	OG0000380
Accessory gene family 1208	AACMHJAA_02560	GCA_900095155.1	2	+	526237	526734	hypothetical protein	OG0000379
Accessory gene family 1209	AACMHJAA_02561	GCA_900095155.1	2	-	526853	527179	hypothetical protein	OG0000388
Accessory gene family 1210	AACMHJAA_02562	GCA_900095155.1	2	-	527322	528443	hypothetical protein	OG0000333
Accessory gene family 1211	AACMHJAA_02567	GCA_900095155.1	2	+	531307	531618	hypothetical protein	OG0000251
Accessory gene family 1212	AACMHJAA_02569	GCA_900095155.1	2	+	532233	533546	Ribosomal protein S12 methylthiotransferase RimO	OG0000177
Accessory gene family 1213	AACMHJAA_02576	GCA_900095155.1	2	+	540609	541199	hypothetical protein	OG0005903
Accessory gene family 1214	AACMHJAA_02579	GCA_900095155.1	2	-	542461	543462	Maltose/maltodextrin import ATP-binding protein MalK	OG0002210
Accessory gene family 1215	AACMHJAA_02580	GCA_900095155.1	2	-	543492	544562	Inositol 2-dehydrogenase/D-chiro-inositol 3-dehydrogenase	OG0002211
Accessory gene family 1216	AACMHJAA_02581	GCA_900095155.1	2	-	544559	545398	Diacetylchitobiose uptake system permease protein NgcG	OG0002212
Accessory gene family 1217	AACMHJAA_02582	GCA_900095155.1	2	-	545411	546355	Lactose transport system permease protein LacF	OG0001952
Accessory gene family 1218	AACMHJAA_02583	GCA_900095155.1	2	-	546729	547988	hypothetical protein	OG0002213
Accessory gene family 1219	AACMHJAA_02584	GCA_900095155.1	2	+	548337	549161	Glucosamine kinase GspK	OG0002214
Accessory gene family 1220	AACMHJAA_02585	GCA_900095155.1	2	+	549220	549993	HTH-type transcriptional repressor NagR	OG0002215
Accessory gene family 1221	AACMHJAA_02586	GCA_900095155.1	2	-	550050	550205	Cytochrome bd ubiquinol oxidase subunit X	OG0002630
Accessory gene family 1222	AACMHJAA_02587	GCA_900095155.1	2	-	550222	551376	Cytochrome bd-I ubiquinol oxidase subunit 2	OG0001953
Accessory gene family 1223	AACMHJAA_02588	GCA_900095155.1	2	-	551382	552977	Cytochrome bd-I ubiquinol oxidase subunit 1	OG0001954
Accessory gene family 1224	AACMHJAA_02589	GCA_900095155.1	2	-	553104	554786	putative ABC transporter ATP-binding/permease protein	OG0001955
Accessory gene family 1225	AACMHJAA_02590	GCA_900095155.1	2	-	554783	556519	Vitamin B12 import ATP-binding protein BtuD	OG0000902
Accessory gene family 1226	AACMHJAA_02591	GCA_900095155.1	2	-	556516	557100	hypothetical protein	OG0000903
Accessory gene family 1227	AACMHJAA_02592	GCA_900095155.1	2	-	557477	557839	hypothetical protein	OG0001956
Accessory gene family 1228	AACMHJAA_02593	GCA_900095155.1	2	-	557836	558117	hypothetical protein	OG0001957
Accessory gene family 1229	AACMHJAA_02594	GCA_900095155.1	2	-	558114	558629	Na(+)/H(+) antiporter subunit E1	OG0001325
Accessory gene family 1230	AACMHJAA_02595	GCA_900095155.1	2	-	558626	560254	Na(+)/H(+) antiporter subunit D	OG0001958
Accessory gene family 1231	AACMHJAA_02596	GCA_900095155.1	2	-	560257	560595	Na(+)/H(+) antiporter subunit C1	OG0002216
Accessory gene family 1232	AACMHJAA_02597	GCA_900095155.1	2	-	560595	563513	Na(+)/H(+) antiporter subunit A	OG0000904
Accessory gene family 1233	AACMHJAA_02598	GCA_900095155.1	2	-	563954	565282	hypothetical protein	OG0001959
Accessory gene family 1234	AACMHJAA_02610	GCA_900095155.1	2	+	576857	577759	Inosose dehydratase	OG0000241
Accessory gene family 1235	AACMHJAA_02623	GCA_900095155.1	2	-	594904	596133	Rhodocoxin reductase	OG0000090
Accessory gene family 1236	AACMHJAA_02629	GCA_900095155.1	2	+	601747	602646	hypothetical protein	OG0000240
Accessory gene family 1237	AACMHJAA_02631	GCA_900095155.1	2	-	603607	604512	Glycine betaine/choline transport system permease protein OusW	OG0000209
Accessory gene family 1238	AACMHJAA_02632	GCA_900095155.1	2	-	604575	605741	Glycine betaine/proline betaine transport system ATP-binding protein ProV	OG0000208
Accessory gene family 1239	AACMHJAA_02633	GCA_900095155.1	2	-	606407	606880	hypothetical protein	OG0000071
Accessory gene family 1240	AACMHJAA_02634	GCA_900095155.1	2	-	606894	607961	D-threonine aldolase	OG0000270
Accessory gene family 1241	AACMHJAA_02635	GCA_900095155.1	2	-	607966	608847	HTH-type transcriptional regulator HexR	OG0000239
Accessory gene family 1242	AACMHJAA_02636	GCA_900095155.1	2	-	608855	609907	Oligosaccharides import ATP-binding protein MsmX	OG0000137
Accessory gene family 1243	AACMHJAA_02637	GCA_900095155.1	2	-	609912	610685	Oxidoreductase UcpA	OG0000269
Accessory gene family 1244	AACMHJAA_02638	GCA_900095155.1	2	+	610865	612100	Cyclodextrin-binding protein	OG0000121
Accessory gene family 1245	AACMHJAA_02639	GCA_900095155.1	2	+	612173	613042	Inner membrane ABC transporter permease protein YcjO	OG0000446
Accessory gene family 1246	AACMHJAA_02640	GCA_900095155.1	2	+	613039	613866	Diacetylchitobiose uptake system permease protein DasC	OG0000238
Accessory gene family 1247	AACMHJAA_02641	GCA_900095155.1	2	+	613879	614250	2-iminobutanoate/2-iminopropanoate deaminase	OG0000257
Accessory gene family 1248	AACMHJAA_02642	GCA_900095155.1	2	+	614277	615746	hypothetical protein	OG0000107
Accessory gene family 1249	AACMHJAA_02647	GCA_900095155.1	2	-	620476	620685	hypothetical protein	OG0000207
Accessory gene family 1250	AACMHJAA_02656	GCA_900095155.1	2	+	630620	630982	hypothetical protein	OG0000268
Accessory gene family 1251	AACMHJAA_02658	GCA_900095155.1	2	-	632343	632726	hypothetical protein	OG0000267
Accessory gene family 1252	AACMHJAA_02661	GCA_900095155.1	2	+	634961	635701	hypothetical protein	OG0000256
Accessory gene family 1253	AACMHJAA_02662	GCA_900095155.1	2	+	635698	635997	hypothetical protein	OG0000266
Accessory gene family 1254	AACMHJAA_02674	GCA_900095155.1	2	-	648027	648494	hypothetical protein	OG0005519
Accessory gene family 1255	AACMHJAA_02678	GCA_900095155.1	2	-	651708	652118	hypothetical protein	OG0000255
Accessory gene family 1256	AACMHJAA_02680	GCA_900095155.1	2	-	654056	655015	hypothetical protein	OG0000237
Accessory gene family 1257	AACMHJAA_02685	GCA_900095155.1	2	+	661585	662517	hypothetical protein	OG0004704
Accessory gene family 1258	AACMHJAA_02686	GCA_900095155.1	2	+	663118	664050	Hydrogen peroxide-inducible genes activator	OG0000091
Accessory gene family 1259	AACMHJAA_02687	GCA_900095155.1	2	+	664270	665430	Acyl-CoA dehydrogenase	OG0000296
Accessory gene family 1260	AACMHJAA_02688	GCA_900095155.1	2	-	665564	666364	Nickel import ATP-binding protein NikE	OG0000292
Accessory gene family 1261	AACMHJAA_02689	GCA_900095155.1	2	-	666361	667149	Nickel import ATP-binding protein NikD	OG0000291
Accessory gene family 1262	AACMHJAA_02690	GCA_900095155.1	2	-	667146	668018	Nickel transport system permease protein NikC	OG0000290
Accessory gene family 1263	AACMHJAA_02691	GCA_900095155.1	2	-	668015	668959	Nickel transport system permease protein NikB	OG0000305
Accessory gene family 1264	AACMHJAA_02692	GCA_900095155.1	2	-	668961	670541	Nickel-binding periplasmic protein	OG0000022
Accessory gene family 1265	AACMHJAA_02693	GCA_900095155.1	2	+	670808	671206	Nickel-responsive regulator	OG0000304
Accessory gene family 1266	AACMHJAA_02694	GCA_900095155.1	2	-	671288	674368	Multidrug resistance protein MdtC	OG0000254
Accessory gene family 1267	AACMHJAA_02695	GCA_900095155.1	2	-	674391	675569	Multidrug resistance protein MdtA	OG0000289
Accessory gene family 1268	AACMHJAA_02696	GCA_900095155.1	2	+	675834	676235	Putative fluoride ion transporter CrcB	OG0000265
Accessory gene family 1269	AACMHJAA_02698	GCA_900095155.1	2	+	676661	677020	hypothetical protein	OG0000253
Accessory gene family 1270	AACMHJAA_02699	GCA_900095155.1	2	-	677074	677529	hypothetical protein	OG0000236
Accessory gene family 1271	AACMHJAA_02706	GCA_900095155.1	2	-	687677	687823	hypothetical protein	OG0000313
Accessory gene family 1272	AACMHJAA_02712	GCA_900095155.1	2	+	691531	692097	hypothetical protein	OG0006163
Accessory gene family 1273	AACMHJAA_02713	GCA_900095155.1	2	+	692335	693408	hypothetical protein	OG0004671
Accessory gene family 1274	AACMHJAA_02714	GCA_900095155.1	2	+	693405	694295	hypothetical protein	OG0006224
Accessory gene family 1275	AACMHJAA_02720	GCA_900095155.1	2	-	699068	699487	hypothetical protein	OG0003820
Accessory gene family 1276	AACMHJAA_02721	GCA_900095155.1	2	-	699498	699836	hypothetical protein	OG0004017
Accessory gene family 1277	AACMHJAA_02722	GCA_900095155.1	2	-	699852	700988	hypothetical protein	OG0004028
Accessory gene family 1278	AACMHJAA_02724	GCA_900095155.1	2	-	701264	701731	hypothetical protein	OG0003600
Accessory gene family 1279	AACMHJAA_02725	GCA_900095155.1	2	-	701835	703022	hypothetical protein	OG0004565
Accessory gene family 1280	AACMHJAA_02734	GCA_900095155.1	2	+	709418	709936	hypothetical protein	OG0003385
Accessory gene family 1281	AACMHJAA_02735	GCA_900095155.1	2	+	711153	711995	hypothetical protein	OG0003380
Accessory gene family 1282	AACMHJAA_02736	GCA_900095155.1	2	-	712120	714408	Fe(3+)-pyochelin receptor	OG0003418
Accessory gene family 1283	AACMHJAA_02737	GCA_900095155.1	2	+	714479	715510	HTH-type transcriptional activator RhaS	OG0003537
Accessory gene family 1284	AACMHJAA_02738	GCA_900095155.1	2	+	715645	716595	Ferrienterobactin-binding periplasmic protein	OG0003410
Accessory gene family 1285	AACMHJAA_02739	GCA_900095155.1	2	+	716599	717654	putative siderophore transport system permease protein YfiZ	OG0003333
Accessory gene family 1286	AACMHJAA_02740	GCA_900095155.1	2	+	717651	718709	Ferric enterobactin transport system permease protein FepG	OG0003283
Accessory gene family 1287	AACMHJAA_02741	GCA_900095155.1	2	-	718856	719677	Ferric enterobactin transport ATP-binding protein FepC	OG0003276
Accessory gene family 1288	AACMHJAA_02742	GCA_900095155.1	2	+	719850	720161	hypothetical protein	OG0004048
Accessory gene family 1289	AACMHJAA_02745	GCA_900095155.1	2	-	727505	734557	hypothetical protein	OG0004597
Accessory gene family 1290	AACMHJAA_02746	GCA_900095155.1	2	-	735095	736684	hypothetical protein	OG0003538
Accessory gene family 1291	AACMHJAA_02747	GCA_900095155.1	2	-	736954	737631	DNA-binding transcriptional activator DevR/DosR	OG0003539
Accessory gene family 1292	AACMHJAA_02748	GCA_900095155.1	2	-	738171	738881	hypothetical protein	OG0002223
Accessory gene family 1293	AACMHJAA_02749	GCA_900095155.1	2	+	739120	741858	hypothetical protein	OG0001341
Accessory gene family 1294	AACMHJAA_02750	GCA_900095155.1	2	+	741882	745646	Respiratory nitrate reductase 1 alpha chain	OG0000635
Accessory gene family 1295	AACMHJAA_02751	GCA_900095155.1	2	+	745643	747181	Respiratory nitrate reductase 1 beta chain	OG0000294
Accessory gene family 1296	AACMHJAA_02752	GCA_900095155.1	2	+	747297	747887	Nitrate reductase molybdenum cofactor assembly chaperone NarJ	OG0001973
Accessory gene family 1297	AACMHJAA_02753	GCA_900095155.1	2	+	747898	748623	Respiratory nitrate reductase 1 gamma chain	OG0000925
Accessory gene family 1298	AACMHJAA_02754	GCA_900095155.1	2	+	748629	749564	Chaperone SurA	OG0001974
Accessory gene family 1299	AACMHJAA_02755	GCA_900095155.1	2	+	749561	750097	hypothetical protein	OG0001975
Accessory gene family 1300	AACMHJAA_02756	GCA_900095155.1	2	-	750107	750697	putative UbiX-like flavin prenyltransferase	OG0001342
Accessory gene family 1301	AACMHJAA_02757	GCA_900095155.1	2	-	750694	752208	3-octaprenyl-4-hydroxybenzoate carboxy-lyase	OG0001976
Accessory gene family 1302	AACMHJAA_02758	GCA_900095155.1	2	+	752322	752846	Ubiquinone biosynthesis accessory factor UbiJ	OG0002224
Accessory gene family 1303	AACMHJAA_02759	GCA_900095155.1	2	+	752837	753814	putative protease YhbU	OG0002225
Accessory gene family 1304	AACMHJAA_02760	GCA_900095155.1	2	+	753846	754748	hypothetical protein	OG0002226
Accessory gene family 1305	AACMHJAA_02766	GCA_900095155.1	2	-	759717	760415	CRP-like cAMP-activated global transcriptional regulator	OG0002485
Accessory gene family 1306	AACMHJAA_02767	GCA_900095155.1	2	-	760530	761522	FAD:protein FMN transferase	OG0002369
Accessory gene family 1307	AACMHJAA_02768	GCA_900095155.1	2	-	761534	762073	hypothetical protein	OG0002370
Accessory gene family 1308	AACMHJAA_02769	GCA_900095155.1	2	-	762070	762900	putative ABC transporter permease protein NosY	OG0002371
Accessory gene family 1309	AACMHJAA_02770	GCA_900095155.1	2	-	762897	763892	putative ABC transporter ATP-binding protein NosF	OG0002372
Accessory gene family 1310	AACMHJAA_02771	GCA_900095155.1	2	-	763885	765279	putative ABC transporter binding protein NosD	OG0000926
Accessory gene family 1311	AACMHJAA_02772	GCA_900095155.1	2	-	765285	767204	Nitrous-oxide reductase	OG0000042
Accessory gene family 1312	AACMHJAA_02773	GCA_900095155.1	2	-	767225	769483	hypothetical protein	OG0001345
Accessory gene family 1313	AACMHJAA_02777	GCA_900095155.1	2	-	773442	774137	Cyclic AMP receptor protein	OG0002227
Accessory gene family 1314	AACMHJAA_02779	GCA_900095155.1	2	-	775292	776422	Copper-containing nitrite reductase	OG0001982
Accessory gene family 1315	AACMHJAA_02783	GCA_900095155.1	2	-	779306	779632	hypothetical protein	OG0002373
Accessory gene family 1316	AACMHJAA_02784	GCA_900095155.1	2	-	779639	780166	hypothetical protein	OG0002374
Accessory gene family 1317	AACMHJAA_02786	GCA_900095155.1	2	-	781566	781850	hypothetical protein	OG0002486
Accessory gene family 1318	AACMHJAA_02792	GCA_900095155.1	2	-	787116	787685	Quinol oxidase subunit 3	OG0002375
Accessory gene family 1319	AACMHJAA_02793	GCA_900095155.1	2	+	787789	787944	hypothetical protein	OG0002228
Accessory gene family 1320	AACMHJAA_02794	GCA_900095155.1	2	+	788001	788474	hypothetical protein	OG0002229
Accessory gene family 1321	AACMHJAA_02799	GCA_900095155.1	2	+	793069	793962	hypothetical protein	OG0002376
Accessory gene family 1322	AACMHJAA_02800	GCA_900095155.1	2	+	794245	795405	hypothetical protein	OG0000076
Accessory gene family 1323	AACMHJAA_02801	GCA_900095155.1	2	-	795448	796425	FAD:protein FMN transferase	OG0002487
Accessory gene family 1324	AACMHJAA_02802	GCA_900095155.1	2	-	796406	797686	hypothetical protein	OG0000928
Accessory gene family 1325	AACMHJAA_02803	GCA_900095155.1	2	-	797716	798609	hypothetical protein	OG0003116
Accessory gene family 1326	AACMHJAA_02804	GCA_900095155.1	2	-	798620	799090	hypothetical protein	OG0002377
Accessory gene family 1327	AACMHJAA_02805	GCA_900095155.1	2	-	799258	799653	hypothetical protein	OG0000287
Accessory gene family 1328	AACMHJAA_02808	GCA_900095155.1	2	-	801909	802373	hypothetical protein	OG0002230
Accessory gene family 1329	AACMHJAA_02809	GCA_900095155.1	2	+	802459	803733	NADPH dehydrogenase	OG0000347
Accessory gene family 1330	AACMHJAA_02810	GCA_900095155.1	2	-	803717	804958	Acetyl-CoA:oxalate CoA-transferase	OG0002231
Accessory gene family 1331	AACMHJAA_02811	GCA_900095155.1	2	-	805135	806664	3-hydroxyadipyl-CoA dehydrogenase	OG0001994
Accessory gene family 1332	AACMHJAA_02812	GCA_900095155.1	2	-	806669	807298	2,3-dehydroadipyl-CoA hydratase	OG0003006
Accessory gene family 1333	AACMHJAA_02813	GCA_900095155.1	2	+	807758	808543	HTH-type transcriptional regulator TsaQ1/TsaQ2	OG0000443
Accessory gene family 1334	AACMHJAA_02814	GCA_900095155.1	2	+	808601	809755	Caffeyl-CoA reductase-Etf complex subunit CarC	OG0001995
Accessory gene family 1335	AACMHJAA_02815	GCA_900095155.1	2	+	809953	811236	Putative metabolite transport protein YjhB	OG0000373
Accessory gene family 1336	AACMHJAA_02828	GCA_900095155.1	2	-	825178	825741	Ribosomal RNA small subunit methyltransferase D	OG0000929
Accessory gene family 1337	AACMHJAA_02836	GCA_900095155.1	2	+	835579	835875	10 kDa chaperonin	OG0000930
Accessory gene family 1338	AACMHJAA_02841	GCA_900095155.1	2	+	840943	842181	L-fucose-proton symporter	OG0001996
Accessory gene family 1339	AACMHJAA_02849	GCA_900095155.1	2	-	849381	850682	Lactate utilization protein A	OG0001347
Accessory gene family 1340	AACMHJAA_02850	GCA_900095155.1	2	-	850687	851919	hypothetical protein	OG0001348
Accessory gene family 1341	AACMHJAA_02851	GCA_900095155.1	2	-	851935	853431	putative FAD-linked oxidoreductase	OG0001349
Accessory gene family 1342	AACMHJAA_02852	GCA_900095155.1	2	+	853895	854800	Hydrogen peroxide-inducible genes activator	OG0003488
Accessory gene family 1343	AACMHJAA_02853	GCA_900095155.1	2	+	855360	856787	Gamma-aminobutyraldehyde dehydrogenase	OG0003453
Accessory gene family 1344	AACMHJAA_02855	GCA_900095155.1	2	+	857618	858439	L-cystine-binding protein FliY	OG0003417
Accessory gene family 1345	AACMHJAA_02856	GCA_900095155.1	2	+	858566	859846	Gamma-glutamylputrescine oxidoreductase	OG0003416
Accessory gene family 1346	AACMHJAA_02857	GCA_900095155.1	2	+	859945	860916	hypothetical protein	OG0003415
Accessory gene family 1347	AACMHJAA_02858	GCA_900095155.1	2	+	860999	863485	Acetylornithine/succinyldiaminopimelate aminotransferase	OG0003452
Accessory gene family 1348	AACMHJAA_02860	GCA_900095155.1	2	+	864065	865102	Hippurate hydrolase	OG0003311
Accessory gene family 1349	AACMHJAA_02861	GCA_900095155.1	2	+	865099	865320	hypothetical protein	OG0003602
Accessory gene family 1350	AACMHJAA_02862	GCA_900095155.1	2	-	865395	867425	Vitamin B12 transporter BtuB	OG0002690
Accessory gene family 1351	AACMHJAA_02863	GCA_900095155.1	2	-	868083	868469	Virulence protein	OG0002689
Accessory gene family 1352	AACMHJAA_02864	GCA_900095155.1	2	-	868652	869257	Glutathione S-transferase	OG0002310
Accessory gene family 1353	AACMHJAA_02865	GCA_900095155.1	2	-	869361	870743	hypothetical protein	OG0002309
Accessory gene family 1354	AACMHJAA_02866	GCA_900095155.1	2	-	870833	872002	hypothetical protein	OG0002982
Accessory gene family 1355	AACMHJAA_02867	GCA_900095155.1	2	-	872177	873409	L-2-hydroxyglutarate dehydrogenase	OG0002474
Accessory gene family 1356	AACMHJAA_02868	GCA_900095155.1	2	+	873564	874562	3'-5' exonuclease DinG	OG0002566
Accessory gene family 1357	AACMHJAA_02869	GCA_900095155.1	2	-	874641	875126	Acylamidase	OG0000030
Accessory gene family 1358	AACMHJAA_02871	GCA_900095155.1	2	-	876043	876807	Oligopeptide transport ATP-binding protein OppF	OG0002473
Accessory gene family 1359	AACMHJAA_02872	GCA_900095155.1	2	-	876779	877912	Dipeptide transport ATP-binding protein DppD	OG0002308
Accessory gene family 1360	AACMHJAA_02873	GCA_900095155.1	2	-	877909	878769	Glutathione transport system permease protein GsiD	OG0000899
Accessory gene family 1361	AACMHJAA_02874	GCA_900095155.1	2	-	878766	879719	Glutathione transport system permease protein GsiC	OG0002565
Accessory gene family 1362	AACMHJAA_02875	GCA_900095155.1	2	-	879817	881295	Glutathione-binding protein GsiB	OG0002180
Accessory gene family 1363	AACMHJAA_02876	GCA_900095155.1	2	-	881318	882076	4-formylbenzenesulfonate dehydrogenase TsaC1/TsaC2	OG0002564
Accessory gene family 1364	AACMHJAA_02877	GCA_900095155.1	2	-	882111	883604	NAD/NADP-dependent betaine aldehyde dehydrogenase	OG0002563
Accessory gene family 1365	AACMHJAA_02878	GCA_900095155.1	2	-	883588	884274	putative D-xylose utilization operon transcriptional repressor	OG0002472
Accessory gene family 1366	AACMHJAA_02879	GCA_900095155.1	2	+	884575	885870	Riboflavin transporter RibZ	OG0002628
Accessory gene family 1367	AACMHJAA_02881	GCA_900095155.1	2	+	886419	887414	hypothetical protein	OG0002179
Accessory gene family 1368	AACMHJAA_02882	GCA_900095155.1	2	-	887469	887813	2-iminobutanoate/2-iminopropanoate deaminase	OG0000068
Accessory gene family 1369	AACMHJAA_02883	GCA_900095155.1	2	+	888359	890551	Membrane protein insertase YidC	OG0002471
Accessory gene family 1370	AACMHJAA_02884	GCA_900095155.1	2	+	890625	891416	GTP-binding protein EngB	OG0002562
Accessory gene family 1371	AACMHJAA_02885	GCA_900095155.1	2	+	891586	892476	Acetylglutamate kinase	OG0000442
Accessory gene family 1372	AACMHJAA_02886	GCA_900095155.1	2	+	892553	893257	hypothetical protein	OG0002626
Accessory gene family 1373	AACMHJAA_02887	GCA_900095155.1	2	-	893319	894158	hypothetical protein	OG0002561
Accessory gene family 1374	AACMHJAA_02888	GCA_900095155.1	2	+	894373	895227	2,3,4,5-tetrahydropyridine-2,6-dicarboxylate N-succinyltransferase	OG0002625
Accessory gene family 1375	AACMHJAA_02889	GCA_900095155.1	2	-	895466	896020	hypothetical protein	OG0002470
Accessory gene family 1376	AACMHJAA_02890	GCA_900095155.1	2	+	896305	897492	Succinyl-diaminopimelate desuccinylase	OG0002560
Accessory gene family 1377	AACMHJAA_02891	GCA_900095155.1	2	+	897604	898158	hypothetical protein	OG0002624
Accessory gene family 1378	AACMHJAA_02892	GCA_900095155.1	2	-	898333	899088	tRNA pseudouridine synthase A	OG0002623
Accessory gene family 1379	AACMHJAA_02893	GCA_900095155.1	2	-	899092	900012	Methionyl-tRNA formyltransferase	OG0002559
Accessory gene family 1380	AACMHJAA_02894	GCA_900095155.1	2	-	900012	900539	Peptide deformylase	OG0002558
Accessory gene family 1381	AACMHJAA_02895	GCA_900095155.1	2	+	900642	901871	hypothetical protein	OG0002622
Accessory gene family 1382	AACMHJAA_02896	GCA_900095155.1	2	-	902091	902396	hypothetical protein	OG0002621
Accessory gene family 1383	AACMHJAA_02897	GCA_900095155.1	2	+	902505	902786	hypothetical protein	OG0002766
Accessory gene family 1384	AACMHJAA_02898	GCA_900095155.1	2	-	903029	904837	Elongation factor 4	OG0002620
Accessory gene family 1385	AACMHJAA_02899	GCA_900095155.1	2	+	905001	905987	hypothetical protein	OG0002619
Accessory gene family 1386	AACMHJAA_02900	GCA_900095155.1	2	-	906088	906894	Undecaprenyl-diphosphatase	OG0002557
Accessory gene family 1387	AACMHJAA_02901	GCA_900095155.1	2	+	907150	907842	FtsZ-localized protein A	OG0002556
Accessory gene family 1388	AACMHJAA_02902	GCA_900095155.1	2	+	907823	909019	Epoxyqueuosine reductase	OG0002555
Accessory gene family 1389	AACMHJAA_02903	GCA_900095155.1	2	+	909021	909890	hypothetical protein	OG0002469
Accessory gene family 1390	AACMHJAA_02904	GCA_900095155.1	2	+	909969	910913	Penicillin-insensitive murein endopeptidase	OG0000898
Accessory gene family 1391	AACMHJAA_02905	GCA_900095155.1	2	+	911066	911443	Methylglyoxal synthase	OG0002307
Accessory gene family 1392	AACMHJAA_02906	GCA_900095155.1	2	+	911524	912555	Glucokinase	OG0002306
Accessory gene family 1393	AACMHJAA_02907	GCA_900095155.1	2	+	912887	914716	Lipid A export ATP-binding/permease protein MsbA	OG0002618
Accessory gene family 1394	AACMHJAA_02908	GCA_900095155.1	2	+	914713	915552	4-hydroxy-tetrahydrodipicolinate reductase	OG0002554
Accessory gene family 1395	AACMHJAA_02909	GCA_900095155.1	2	+	915589	916209	2,3-bisphosphoglycerate-dependent phosphoglycerate mutase	OG0002468
Accessory gene family 1396	AACMHJAA_02911	GCA_900095155.1	2	+	916546	917739	hypothetical protein	OG0004686
Accessory gene family 1397	AACMHJAA_02912	GCA_900095155.1	2	+	917763	918341	hypothetical protein	OG0006335
Accessory gene family 1398	AACMHJAA_02914	GCA_900095155.1	2	+	918734	919228	hypothetical protein	OG0006336
Accessory gene family 1399	AACMHJAA_02916	GCA_900095155.1	2	-	920959	921096	hypothetical protein	OG0003804
Accessory gene family 1400	AACMHJAA_02917	GCA_900095155.1	2	-	921100	922443	Type I secretion system membrane fusion protein PrsE	OG0003455
Accessory gene family 1401	AACMHJAA_02918	GCA_900095155.1	2	-	922436	924238	Type I secretion system ATP-binding protein PrsD	OG0003382
Accessory gene family 1402	AACMHJAA_02919	GCA_900095155.1	2	-	924289	927534	hypothetical protein	OG0003383
Accessory gene family 1403	AACMHJAA_02920	GCA_900095155.1	2	+	928368	928991	5,6-dimethylbenzimidazole synthase	OG0002553
Accessory gene family 1404	AACMHJAA_02921	GCA_900095155.1	2	+	929189	929512	hypothetical protein	OG0002688
Accessory gene family 1405	AACMHJAA_02922	GCA_900095155.1	2	+	929834	930553	hypothetical protein	OG0002655
Accessory gene family 1406	AACMHJAA_02923	GCA_900095155.1	2	+	930543	931955	Coniferyl aldehyde dehydrogenase	OG0000045
Accessory gene family 1407	AACMHJAA_02924	GCA_900095155.1	2	+	932110	932967	hypothetical protein	OG0002617
Accessory gene family 1408	AACMHJAA_02925	GCA_900095155.1	2	-	932977	934437	putative cardiolipin synthase YwiE	OG0002616
Accessory gene family 1409	AACMHJAA_02926	GCA_900095155.1	2	+	934670	935167	hypothetical protein	OG0002749
Accessory gene family 1410	AACMHJAA_02927	GCA_900095155.1	2	+	935328	936905	Peptide chain release factor 3	OG0002615
Accessory gene family 1411	AACMHJAA_02928	GCA_900095155.1	2	-	936902	938122	Coenzyme A biosynthesis bifunctional protein CoaBC	OG0002614
Accessory gene family 1412	AACMHJAA_02929	GCA_900095155.1	2	-	938153	939736	protein kinase UbiB	OG0002613
Accessory gene family 1413	AACMHJAA_02930	GCA_900095155.1	2	-	939785	940594	Ubiquinone/menaquinone biosynthesis C-methyltransferase UbiE	OG0002612
Accessory gene family 1414	AACMHJAA_02931	GCA_900095155.1	2	+	940904	941530	Uracil phosphoribosyltransferase	OG0002611
Accessory gene family 1415	AACMHJAA_02932	GCA_900095155.1	2	+	941641	941847	Protein SlyX	OG0002610
Accessory gene family 1416	AACMHJAA_02933	GCA_900095155.1	2	-	941861	942517	Peptide methionine sulfoxide reductase MsrA	OG0002609
Accessory gene family 1417	AACMHJAA_02934	GCA_900095155.1	2	-	942540	942863	hypothetical protein	OG0002687
Accessory gene family 1418	AACMHJAA_02938	GCA_900095155.1	2	-	944793	945959	hypothetical protein	OG0002584
Accessory gene family 1419	AACMHJAA_02939	GCA_900095155.1	2	-	946285	947355	hypothetical protein	OG0003684
Accessory gene family 1420	AACMHJAA_02940	GCA_900095155.1	2	-	947330	948415	Putative FAD-dependent oxidoreductase LodB	OG0003805
Accessory gene family 1421	AACMHJAA_02941	GCA_900095155.1	2	-	948396	951524	hypothetical protein	OG0003806
Accessory gene family 1422	AACMHJAA_02942	GCA_900095155.1	2	-	952499	952795	hypothetical protein	OG0000016
Accessory gene family 1423	AACMHJAA_02943	GCA_900095155.1	2	-	953018	954445	hypothetical protein	OG0000046
Accessory gene family 1424	AACMHJAA_02944	GCA_900095155.1	2	-	954442	955509	hypothetical protein	OG0002697
Accessory gene family 1425	AACMHJAA_02945	GCA_900095155.1	2	-	956261	956623	hypothetical protein	OG0002732
Accessory gene family 1426	AACMHJAA_02946	GCA_900095155.1	2	-	956685	958358	hypothetical protein	OG0000545
Accessory gene family 1427	AACMHJAA_02947	GCA_900095155.1	2	+	958512	958925	hypothetical protein	OG0005008
Accessory gene family 1428	AACMHJAA_02948	GCA_900095155.1	2	+	959255	959998	hypothetical protein	OG0000469
Accessory gene family 1429	AACMHJAA_02950	GCA_900095155.1	2	-	962312	963799	hypothetical protein	OG0003807
Accessory gene family 1430	AACMHJAA_02951	GCA_900095155.1	2	-	964444	965061	hypothetical protein	OG0003808
Accessory gene family 1431	AACMHJAA_02952	GCA_900095155.1	2	+	965161	965697	hypothetical protein	OG0003595
Accessory gene family 1432	AACMHJAA_02955	GCA_900095155.1	2	+	968030	968941	hypothetical protein	OG0003809
Accessory gene family 1433	AACMHJAA_02956	GCA_900095155.1	2	+	968938	969837	hypothetical protein	OG0003810
Accessory gene family 1434	AACMHJAA_02957	GCA_900095155.1	2	-	969862	970077	hypothetical protein	OG0004549
Accessory gene family 1435	AACMHJAA_02958	GCA_900095155.1	2	-	970125	970631	hypothetical protein	OG0005907
Accessory gene family 1436	AACMHJAA_02959	GCA_900095155.1	2	-	970707	971141	hypothetical protein	OG0005009
Accessory gene family 1437	AACMHJAA_02960	GCA_900095155.1	2	-	971208	972137	hypothetical protein	OG0005010
Accessory gene family 1438	AACMHJAA_02961	GCA_900095155.1	2	+	972286	972693	hypothetical protein	OG0005011
Accessory gene family 1439	AACMHJAA_02968	GCA_900095155.1	2	+	979280	980161	Glucosamine kinase GspK	OG0000321
Accessory gene family 1440	AACMHJAA_02969	GCA_900095155.1	2	+	980372	980872	HTH-type transcriptional regulator IscR	OG0002178
Accessory gene family 1441	AACMHJAA_02970	GCA_900095155.1	2	-	980935	982137	Putative metal chaperone YciC	OG0002177
Accessory gene family 1442	AACMHJAA_02971	GCA_900095155.1	2	-	982304	983308	High-affinity zinc uptake system protein ZnuA	OG0002176
Accessory gene family 1443	AACMHJAA_02972	GCA_900095155.1	2	+	983535	984431	Zinc import ATP-binding protein ZnuC	OG0002175
Accessory gene family 1444	AACMHJAA_02973	GCA_900095155.1	2	+	984385	985245	High-affinity zinc uptake system membrane protein ZnuB	OG0002174
Accessory gene family 1445	AACMHJAA_02975	GCA_900095155.1	2	+	985806	986141	hypothetical protein	OG0000395
Accessory gene family 1446	AACMHJAA_02976	GCA_900095155.1	2	-	986129	986656	hypothetical protein	OG0002173
Accessory gene family 1447	AACMHJAA_02977	GCA_900095155.1	2	-	986653	987147	hypothetical protein	OG0002748
Accessory gene family 1448	AACMHJAA_02978	GCA_900095155.1	2	-	987270	987860	hypothetical protein	OG0002466
Accessory gene family 1449	AACMHJAA_02979	GCA_900095155.1	2	-	987928	988335	hypothetical protein	OG0001313
Accessory gene family 1450	AACMHJAA_02983	GCA_900095155.1	2	-	991656	992069	hypothetical protein	OG0002305
Accessory gene family 1451	AACMHJAA_02985	GCA_900095155.1	2	-	992526	992870	hypothetical protein	OG0002304
Accessory gene family 1452	AACMHJAA_02986	GCA_900095155.1	2	-	993002	994048	hypothetical protein	OG0000441
Accessory gene family 1453	AACMHJAA_02987	GCA_900095155.1	2	-	994054	995508	hypothetical protein	OG0002303
Accessory gene family 1454	AACMHJAA_02988	GCA_900095155.1	2	-	995633	996823	Flagellar hook protein FlgE	OG0001935
Accessory gene family 1455	AACMHJAA_02989	GCA_900095155.1	2	-	997233	997916	Flagellar transcriptional regulator FtcR	OG0002172
Accessory gene family 1456	AACMHJAA_02990	GCA_900095155.1	2	-	998244	998816	hypothetical protein	OG0002302
Accessory gene family 1457	AACMHJAA_02991	GCA_900095155.1	2	-	998770	1000044	hypothetical protein	OG0001312
Accessory gene family 1458	AACMHJAA_02992	GCA_900095155.1	2	-	1000041	1001333	hypothetical protein	OG0002301
Accessory gene family 1459	AACMHJAA_02993	GCA_900095155.1	2	-	1001330	1002430	hypothetical protein	OG0002300
Accessory gene family 1460	AACMHJAA_02994	GCA_900095155.1	2	-	1002427	1003107	hypothetical protein	OG0002299
Accessory gene family 1461	AACMHJAA_02995	GCA_900095155.1	2	-	1003110	1004846	Flagellar M-ring protein	OG0002298
Accessory gene family 1462	AACMHJAA_02996	GCA_900095155.1	2	-	1005064	1005912	Flagellin	OG0002171
Accessory gene family 1463	AACMHJAA_02998	GCA_900095155.1	2	-	1017060	1017977	hypothetical protein	OG0002654
Accessory gene family 1464	AACMHJAA_02999	GCA_900095155.1	2	+	1018553	1019572	D-xylose-binding periplasmic protein	OG0001311
Accessory gene family 1465	AACMHJAA_03000	GCA_900095155.1	2	+	1019733	1021268	Xylose import ATP-binding protein XylG	OG0002297
Accessory gene family 1466	AACMHJAA_03001	GCA_900095155.1	2	+	1021297	1022580	Xylose transport system permease protein XylH	OG0002296
Accessory gene family 1467	AACMHJAA_03002	GCA_900095155.1	2	+	1023138	1024106	Transcriptional activator FeaR	OG0002551
Accessory gene family 1468	AACMHJAA_03003	GCA_900095155.1	2	+	1024206	1025612	Phenylacetaldehyde dehydrogenase	OG0000050
Accessory gene family 1469	AACMHJAA_03004	GCA_900095155.1	2	+	1025612	1027201	Alcohol dehydrogenase [acceptor]	OG0000033
Accessory gene family 1470	AACMHJAA_03005	GCA_900095155.1	2	+	1027275	1028522	hypothetical protein	OG0003811
Accessory gene family 1471	AACMHJAA_03006	GCA_900095155.1	2	+	1028632	1029498	hypothetical protein	OG0003812
Accessory gene family 1472	AACMHJAA_03007	GCA_900095155.1	2	+	1029495	1030523	hypothetical protein	OG0003813
Accessory gene family 1473	AACMHJAA_03008	GCA_900095155.1	2	+	1030520	1031224	Lipopolysaccharide export system ATP-binding protein LptB	OG0003814
Accessory gene family 1474	AACMHJAA_03009	GCA_900095155.1	2	+	1031224	1031940	High-affinity branched-chain amino acid transport ATP-binding protein LivF	OG0003815
Accessory gene family 1475	AACMHJAA_03010	GCA_900095155.1	2	+	1031945	1032898	Transcriptional activator NphR	OG0003393
Accessory gene family 1476	AACMHJAA_03011	GCA_900095155.1	2	-	1032916	1033308	hypothetical protein	OG0003816
Accessory gene family 1477	AACMHJAA_03012	GCA_900095155.1	2	-	1033308	1034090	hypothetical protein	OG0003817
Accessory gene family 1478	AACMHJAA_03013	GCA_900095155.1	2	-	1034102	1034890	Levodione reductase	OG0003818
Accessory gene family 1479	AACMHJAA_03014	GCA_900095155.1	2	-	1035018	1035827	4-hydroxy-2-oxo-heptane-1,7-dioate aldolase	OG0002707
Accessory gene family 1480	AACMHJAA_03015	GCA_900095155.1	2	-	1036044	1036847	2-oxo-hept-4-ene-1,7-dioate hydratase	OG0002726
Accessory gene family 1481	AACMHJAA_03016	GCA_900095155.1	2	-	1036851	1037669	putative protein YisK	OG0002465
Accessory gene family 1482	AACMHJAA_03018	GCA_900095155.1	2	-	1037785	1038765	Manganese-dependent 2,3-dihydroxybiphenyl 1,2-dioxygenase	OG0002685
Accessory gene family 1483	AACMHJAA_03019	GCA_900095155.1	2	-	1038820	1040334	NADP/NAD-dependent aldehyde dehydrogenase PuuC	OG0002684
Accessory gene family 1484	AACMHJAA_03020	GCA_900095155.1	2	-	1040404	1040796	5-carboxymethyl-2-hydroxymuconate Delta-isomerase	OG0002683
Accessory gene family 1485	AACMHJAA_03021	GCA_900095155.1	2	+	1040980	1041453	HTH-type transcriptional regulator FarR	OG0002682
Accessory gene family 1486	AACMHJAA_03022	GCA_900095155.1	2	-	1041443	1042435	Stress response kinase A	OG0002681
Accessory gene family 1487	AACMHJAA_03023	GCA_900095155.1	2	-	1042440	1043018	5-aminovalerate aminotransferase DavT	OG0002170
Accessory gene family 1488	AACMHJAA_03025	GCA_900095155.1	2	-	1043724	1045082	Putrescine--pyruvate aminotransferase	OG0002653
Accessory gene family 1489	AACMHJAA_03026	GCA_900095155.1	2	-	1045095	1045739	Phosphoglycolate phosphatase	OG0002680
Accessory gene family 1490	AACMHJAA_03027	GCA_900095155.1	2	-	1045736	1046992	hypothetical protein	OG0002679
Accessory gene family 1491	AACMHJAA_03028	GCA_900095155.1	2	-	1046992	1047774	Transcriptional repressor IclR	OG0001310
Accessory gene family 1492	AACMHJAA_03029	GCA_900095155.1	2	+	1048066	1049511	Putrescine importer PuuP	OG0002464
Accessory gene family 1493	AACMHJAA_03030	GCA_900095155.1	2	+	1049583	1051061	NADP/NAD-dependent aldehyde dehydrogenase PuuC	OG0002169
Accessory gene family 1494	AACMHJAA_03031	GCA_900095155.1	2	+	1051244	1052902	N-substituted formamide deformylase	OG0000896
Accessory gene family 1495	AACMHJAA_03032	GCA_900095155.1	2	+	1052969	1054150	hypothetical protein	OG0002652
Accessory gene family 1496	AACMHJAA_03033	GCA_900095155.1	2	+	1054224	1055093	hypothetical protein	OG0002678
Accessory gene family 1497	AACMHJAA_03034	GCA_900095155.1	2	+	1055080	1057104	Vitamin B12 import ATP-binding protein BtuD	OG0002651
Accessory gene family 1498	AACMHJAA_03035	GCA_900095155.1	2	+	1057064	1057492	High-affinity branched-chain amino acid transport ATP-binding protein LivF	OG0002463
Accessory gene family 1499	AACMHJAA_03036	GCA_900095155.1	2	-	1057587	1057910	hypothetical protein	OG0002462
Accessory gene family 1500	AACMHJAA_03037	GCA_900095155.1	2	-	1057925	1058704	hypothetical protein	OG0002461
Accessory gene family 1501	AACMHJAA_03038	GCA_900095155.1	2	-	1058800	1059534	HTH-type transcriptional repressor NagR	OG0002460
Accessory gene family 1502	AACMHJAA_03040	GCA_900095155.1	2	-	1060978	1061799	hypothetical protein	OG0002168
Accessory gene family 1503	AACMHJAA_03041	GCA_900095155.1	2	-	1061810	1062742	sn-glycerol-3-phosphate transport system permease protein UgpA	OG0002167
Accessory gene family 1504	AACMHJAA_03045	GCA_900095155.1	2	-	1066660	1067619	hypothetical protein	OG0000368
Accessory gene family 1505	AACMHJAA_03047	GCA_900095155.1	2	-	1068414	1069166	Putative aliphatic sulfonates transport permease protein SsuC	OG0001308
Accessory gene family 1506	AACMHJAA_03050	GCA_900095155.1	2	+	1075626	1075796	Catechol O-methyltransferase	OG0003685
Accessory gene family 1507	AACMHJAA_03051	GCA_900095155.1	2	-	1075986	1077971	Heme transporter BhuA	OG0002166
Accessory gene family 1508	AACMHJAA_03052	GCA_900095155.1	2	+	1078319	1079218	HTH-type transcriptional activator RhaS	OG0002295
Accessory gene family 1509	AACMHJAA_03053	GCA_900095155.1	2	+	1079368	1080588	Leucine-, isoleucine-, valine-, threonine-, and alanine-binding protein	OG0002550
Accessory gene family 1510	AACMHJAA_03054	GCA_900095155.1	2	+	1080790	1081653	High-affinity branched-chain amino acid transport system permease protein LivH	OG0000028
Accessory gene family 1511	AACMHJAA_03055	GCA_900095155.1	2	+	1081650	1082597	hypothetical protein	OG0002549
Accessory gene family 1512	AACMHJAA_03056	GCA_900095155.1	2	+	1082689	1083327	Lipopolysaccharide export system ATP-binding protein LptB	OG0000049
Accessory gene family 1513	AACMHJAA_03057	GCA_900095155.1	2	+	1083324	1084052	High-affinity branched-chain amino acid transport ATP-binding protein LivF	OG0002548
Accessory gene family 1514	AACMHJAA_03058	GCA_900095155.1	2	-	1084081	1084428	Zinc-transporting ATPase	OG0000052
Accessory gene family 1515	AACMHJAA_03060	GCA_900095155.1	2	-	1086301	1087653	Oxygen-independent coproporphyrinogen III oxidase	OG0000529
Accessory gene family 1516	AACMHJAA_03064	GCA_900095155.1	2	+	1092396	1092509	hypothetical protein	OG0002706
Accessory gene family 1517	AACMHJAA_03065	GCA_900095155.1	2	-	1092576	1092776	hypothetical protein	OG0002459
Accessory gene family 1518	AACMHJAA_03068	GCA_900095155.1	2	-	1095127	1096038	hypothetical protein	OG0002966
Accessory gene family 1519	AACMHJAA_03069	GCA_900095155.1	2	-	1096035	1097114	putative riboflavin import permease protein RfuC	OG0000460
Accessory gene family 1520	AACMHJAA_03071	GCA_900095155.1	2	-	1098750	1099856	Membrane lipoprotein TmpC	OG0002165
Accessory gene family 1521	AACMHJAA_03072	GCA_900095155.1	2	+	1100154	1100708	hypothetical protein	OG0002164
Accessory gene family 1522	AACMHJAA_03073	GCA_900095155.1	2	-	1100680	1101420	hypothetical protein	OG0002725
Accessory gene family 1523	AACMHJAA_03074	GCA_900095155.1	2	-	1101395	1102171	2,3-dihydro-2,3-dihydroxybenzoate dehydrogenase	OG0002458
Accessory gene family 1524	AACMHJAA_03075	GCA_900095155.1	2	-	1102171	1102950	Enterobactin synthase component B	OG0002608
Accessory gene family 1525	AACMHJAA_03076	GCA_900095155.1	2	-	1102941	1104713	Enterobactin synthase component E	OG0002547
Accessory gene family 1526	AACMHJAA_03077	GCA_900095155.1	2	-	1104820	1105995	Isochorismate synthase EntC	OG0000427
Accessory gene family 1527	AACMHJAA_03078	GCA_900095155.1	2	+	1106136	1107476	Dimodular nonribosomal peptide synthase	OG0002457
Accessory gene family 1528	AACMHJAA_03079	GCA_900095155.1	2	-	1107687	1108475	Putative protein-methionine-sulfoxide reductase subunit YedZ1	OG0002163
Accessory gene family 1529	AACMHJAA_03080	GCA_900095155.1	2	-	1108472	1109281	hypothetical protein	OG0002456
Accessory gene family 1530	AACMHJAA_03081	GCA_900095155.1	2	-	1109343	1109627	hypothetical protein	OG0002677
Accessory gene family 1531	AACMHJAA_03082	GCA_900095155.1	2	+	1109824	1110336	ECF RNA polymerase sigma factor SigF	OG0002864
Accessory gene family 1532	AACMHJAA_03083	GCA_900095155.1	2	+	1110326	1110961	Anti-sigma-F factor NrsF	OG0002294
Accessory gene family 1533	AACMHJAA_03085	GCA_900095155.1	2	+	1112030	1113280	Leucine-, isoleucine-, valine-, threonine-, and alanine-binding protein	OG0002162
Accessory gene family 1534	AACMHJAA_03086	GCA_900095155.1	2	+	1113370	1114311	High-affinity branched-chain amino acid transport system permease protein LivH	OG0002161
Accessory gene family 1535	AACMHJAA_03087	GCA_900095155.1	2	+	1114315	1115535	hypothetical protein	OG0002546
Accessory gene family 1536	AACMHJAA_03088	GCA_900095155.1	2	+	1115535	1116287	Lipopolysaccharide export system ATP-binding protein LptB	OG0002545
Accessory gene family 1537	AACMHJAA_03089	GCA_900095155.1	2	+	1116287	1117003	High-affinity branched-chain amino acid transport ATP-binding protein LivF	OG0002455
Accessory gene family 1538	AACMHJAA_03090	GCA_900095155.1	2	+	1117055	1117537	hypothetical protein	OG0002676
Accessory gene family 1539	AACMHJAA_03091	GCA_900095155.1	2	+	1117541	1118278	3-oxoacyl-[acyl-carrier-protein] reductase FabG	OG0002675
Accessory gene family 1540	AACMHJAA_03092	GCA_900095155.1	2	+	1118296	1119048	Dihydroanticapsin 7-dehydrogenase	OG0002293
Accessory gene family 1541	AACMHJAA_03093	GCA_900095155.1	2	+	1119158	1121347	1-deoxy-D-xylulose-5-phosphate synthase	OG0002724
Accessory gene family 1542	AACMHJAA_03094	GCA_900095155.1	2	+	1121366	1122631	Dihydrolipoyllysine-residue acetyltransferase component of pyruvate dehydrogenase complex	OG0002650
Accessory gene family 1543	AACMHJAA_03096	GCA_900095155.1	2	+	1123797	1124090	hypothetical protein	OG0002941
Accessory gene family 1544	AACMHJAA_03097	GCA_900095155.1	2	+	1124442	1127159	Magnesium-transporting ATPase, P-type 1	OG0000459
Accessory gene family 1545	AACMHJAA_03098	GCA_900095155.1	2	+	1127275	1127595	hypothetical protein	OG0002292
Accessory gene family 1546	AACMHJAA_03099	GCA_900095155.1	2	+	1127726	1127929	hypothetical protein	OG0002544
Accessory gene family 1547	AACMHJAA_03100	GCA_900095155.1	2	+	1127931	1128647	Protein MgtC	OG0000528
Accessory gene family 1548	AACMHJAA_03104	GCA_900095155.1	2	-	1132101	1133135	Tyrosine recombinase XerC	OG0003160
Accessory gene family 1549	AACMHJAA_03108	GCA_900095155.1	2	-	1135191	1136648	hypothetical protein	OG0005711
Accessory gene family 1550	AACMHJAA_03116	GCA_900095155.1	2	+	1139843	1140121	hypothetical protein	OG0005321
Accessory gene family 1551	AACMHJAA_03129	GCA_900095155.1	2	+	1147347	1147517	hypothetical protein	OG0005343
Accessory gene family 1552	AACMHJAA_03130	GCA_900095155.1	2	+	1147604	1147795	hypothetical protein	OG0003487
Accessory gene family 1553	AACMHJAA_03131	GCA_900095155.1	2	+	1148003	1148311	hypothetical protein	OG0004677
Accessory gene family 1554	AACMHJAA_03132	GCA_900095155.1	2	+	1148531	1148752	hypothetical protein	OG0004505
Accessory gene family 1555	AACMHJAA_03137	GCA_900095155.1	2	-	1151571	1152119	hypothetical protein	OG0003619
Accessory gene family 1556	AACMHJAA_03138	GCA_900095155.1	2	-	1152139	1152396	hypothetical protein	OG0005345
Accessory gene family 1557	AACMHJAA_03139	GCA_900095155.1	2	-	1152393	1154006	hypothetical protein	OG0004086
Accessory gene family 1558	AACMHJAA_03140	GCA_900095155.1	2	-	1154003	1156105	hypothetical protein	OG0005346
Accessory gene family 1559	AACMHJAA_03141	GCA_900095155.1	2	-	1156102	1156761	hypothetical protein	OG0005347
Accessory gene family 1560	AACMHJAA_03142	GCA_900095155.1	2	-	1156869	1157441	hypothetical protein	OG0003827
Accessory gene family 1561	AACMHJAA_03143	GCA_900095155.1	2	-	1157546	1158385	hypothetical protein	OG0005348
Accessory gene family 1562	AACMHJAA_03144	GCA_900095155.1	2	-	1158733	1160538	hypothetical protein	OG0005349
Accessory gene family 1563	AACMHJAA_03145	GCA_900095155.1	2	-	1160535	1161749	hypothetical protein	OG0005350
Accessory gene family 1564	AACMHJAA_03146	GCA_900095155.1	2	-	1161746	1161934	hypothetical protein	OG0005351
Accessory gene family 1565	AACMHJAA_03147	GCA_900095155.1	2	-	1161931	1163904	hypothetical protein	OG0004682
Accessory gene family 1566	AACMHJAA_03148	GCA_900095155.1	2	-	1163859	1164104	hypothetical protein	OG0005352
Accessory gene family 1567	AACMHJAA_03149	GCA_900095155.1	2	-	1164101	1164343	hypothetical protein	OG0005353
Accessory gene family 1568	AACMHJAA_03150	GCA_900095155.1	2	-	1164340	1165566	hypothetical protein	OG0005354
Accessory gene family 1569	AACMHJAA_03151	GCA_900095155.1	2	-	1165691	1166194	hypothetical protein	OG0004635
Accessory gene family 1570	AACMHJAA_03152	GCA_900095155.1	2	-	1166298	1166855	hypothetical protein	OG0005355
Accessory gene family 1571	AACMHJAA_03153	GCA_900095155.1	2	-	1166852	1167079	hypothetical protein	OG0004720
Accessory gene family 1572	AACMHJAA_03154	GCA_900095155.1	2	+	1167139	1167855	hypothetical protein	OG0006198
Accessory gene family 1573	AACMHJAA_03155	GCA_900095155.1	2	+	1168274	1168846	hypothetical protein	OG0005356
Accessory gene family 1574	AACMHJAA_03156	GCA_900095155.1	2	+	1168923	1169543	hypothetical protein	OG0005357
Accessory gene family 1575	AACMHJAA_03157	GCA_900095155.1	2	+	1169543	1170034	Single-stranded DNA-binding protein	OG0005358
Accessory gene family 1576	AACMHJAA_03158	GCA_900095155.1	2	+	1170069	1170425	hypothetical protein	OG0004634
Accessory gene family 1577	AACMHJAA_03159	GCA_900095155.1	2	+	1170450	1171406	hypothetical protein	OG0004633
Accessory gene family 1578	AACMHJAA_03160	GCA_900095155.1	2	+	1171403	1172527	Beta sliding clamp	OG0005359
Accessory gene family 1579	AACMHJAA_03161	GCA_900095155.1	2	+	1172537	1172710	hypothetical protein	OG0006199
Accessory gene family 1580	AACMHJAA_03162	GCA_900095155.1	2	+	1172707	1172913	hypothetical protein	OG0006200
Accessory gene family 1581	AACMHJAA_03163	GCA_900095155.1	2	+	1172903	1173307	hypothetical protein	OG0005360
Accessory gene family 1582	AACMHJAA_03164	GCA_900095155.1	2	+	1173300	1174409	hypothetical protein	OG0005361
Accessory gene family 1583	AACMHJAA_03165	GCA_900095155.1	2	+	1174402	1174581	hypothetical protein	OG0005362
Accessory gene family 1584	AACMHJAA_03166	GCA_900095155.1	2	+	1174778	1176022	hypothetical protein	OG0006201
Accessory gene family 1585	AACMHJAA_03168	GCA_900095155.1	2	-	1176257	1176619	Response regulator receiver protein CpdR	OG0002607
Accessory gene family 1586	AACMHJAA_03172	GCA_900095155.1	2	-	1180004	1180402	hypothetical protein	OG0002160
Accessory gene family 1587	AACMHJAA_03179	GCA_900095155.1	2	-	1192634	1193152	Type IV secretion system putative outer membrane lipoprotein/BS1330_II0058	OG0002606
Accessory gene family 1588	AACMHJAA_03182	GCA_900095155.1	2	-	1195494	1196363	Type IV secretion system protein virB9	OG0002159
Accessory gene family 1589	AACMHJAA_03183	GCA_900095155.1	2	-	1196360	1197079	Type IV secretion system protein virB8	OG0002158
Accessory gene family 1590	AACMHJAA_03184	GCA_900095155.1	2	-	1197082	1197255	Type IV secretion system putative lipoprotein virB7	OG0002543
Accessory gene family 1591	AACMHJAA_03185	GCA_900095155.1	2	-	1197419	1198462	Type IV secretion system protein VirB6	OG0002157
Accessory gene family 1592	AACMHJAA_03186	GCA_900095155.1	2	-	1198644	1199360	Type IV secretion system protein virB5	OG0001925
Accessory gene family 1593	AACMHJAA_03188	GCA_900095155.1	2	-	1201860	1202210	Type IV secretion system protein virB3	OG0002542
Accessory gene family 1594	AACMHJAA_03189	GCA_900095155.1	2	-	1202223	1202537	Type IV secretion system protein virB2	OG0002541
Accessory gene family 1595	AACMHJAA_03190	GCA_900095155.1	2	-	1202974	1203690	Type IV secretion system protein virB1	OG0001924
Accessory gene family 1596	AACMHJAA_03195	GCA_900095155.1	2	-	1209547	1210008	Inner membrane protein YbbJ	OG0002291
Accessory gene family 1597	AACMHJAA_03196	GCA_900095155.1	2	-	1210029	1211015	Protein QmcA	OG0001920
Accessory gene family 1598	AACMHJAA_03197	GCA_900095155.1	2	-	1211171	1212229	Ferrochelatase	OG0001919
Accessory gene family 1599	AACMHJAA_03198	GCA_900095155.1	2	-	1212367	1212711	Outer membrane lipoprotein omp10	OG0002156
Accessory gene family 1600	AACMHJAA_03199	GCA_900095155.1	2	-	1212888	1214333	Homospermidine synthase	OG0002155
Accessory gene family 1601	AACMHJAA_03200	GCA_900095155.1	2	-	1214445	1215050	hypothetical protein	OG0001918
Accessory gene family 1602	AACMHJAA_03201	GCA_900095155.1	2	-	1215059	1216228	Isochorismate synthase MenF	OG0002154
Accessory gene family 1603	AACMHJAA_03202	GCA_900095155.1	2	-	1216238	1218100	hypothetical protein	OG0002153
Accessory gene family 1604	AACMHJAA_03203	GCA_900095155.1	2	+	1218448	1219938	Transcriptional regulatory protein ZraR	OG0001917
Accessory gene family 1605	AACMHJAA_03213	GCA_900095155.1	2	-	1228566	1228754	hypothetical protein	OG0003468
Accessory gene family 1606	AACMHJAA_03221	GCA_900095155.1	2	-	1237012	1237773	N-acetylglucosaminyldiphosphoundecaprenol N-acetyl-beta-D-mannosaminyltransferase	OG0002237
Accessory gene family 1607	AACMHJAA_03237	GCA_900095155.1	2	-	1254867	1255295	hypothetical protein	OG0002236
Accessory gene family 1608	AACMHJAA_03248	GCA_900095155.1	2	-	1263826	1264803	hypothetical protein	OG0002235
Accessory gene family 1609	AACMHJAA_03249	GCA_900095155.1	2	+	1265362	1265742	hypothetical protein	OG0002488
Accessory gene family 1610	AACMHJAA_03251	GCA_900095155.1	2	+	1266703	1267452	Chitooligosaccharide deacetylase	OG0002583
Accessory gene family 1611	AACMHJAA_03252	GCA_900095155.1	2	+	1267449	1268885	Undecaprenyl phosphate-alpha-4-amino-4-deoxy-L-arabinose arabinosyl transferase	OG0001357
Accessory gene family 1612	AACMHJAA_03254	GCA_900095155.1	2	+	1270421	1270858	hypothetical protein	OG0002001
Accessory gene family 1613	AACMHJAA_03256	GCA_900095155.1	2	-	1272380	1273012	3-oxo-tetronate 4-phosphate decarboxylase	OG0002234
Accessory gene family 1614	AACMHJAA_03258	GCA_900095155.1	2	-	1274003	1274794	Glycerol-3-phosphate regulon repressor	OG0002000
Accessory gene family 1615	AACMHJAA_03261	GCA_900095155.1	2	-	1276852	1277754	L-threonate dehydrogenase	OG0000063
Accessory gene family 1616	AACMHJAA_03262	GCA_900095155.1	2	+	1278124	1278504	hypothetical protein	OG0001356
Accessory gene family 1617	AACMHJAA_03266	GCA_900095155.1	2	+	1280228	1280716	hypothetical protein	OG0002379
Accessory gene family 1618	AACMHJAA_03267	GCA_900095155.1	2	+	1280713	1281942	Flagellar P-ring protein	OG0001355
Accessory gene family 1619	AACMHJAA_03268	GCA_900095155.1	2	+	1281939	1282484	hypothetical protein	OG0002233
Accessory gene family 1620	AACMHJAA_03269	GCA_900095155.1	2	+	1282481	1283209	Flagellar L-ring protein	OG0001999
Accessory gene family 1621	AAOLGLNE_00005	GCA_900236445.1	1	-	3482	4039	hypothetical protein	OG0003065
Accessory gene family 1622	AAOLGLNE_00008	GCA_900236445.1	1	-	6741	7025	hypothetical protein	OG0002696
Accessory gene family 1623	AAOLGLNE_00017	GCA_900236445.1	1	+	16155	16259	hypothetical protein	OG0003294
Accessory gene family 1624	AAOLGLNE_00020	GCA_900236445.1	1	+	18732	19790	Catabolite control protein A	OG0002022
Accessory gene family 1625	AAOLGLNE_00021	GCA_900236445.1	1	+	19769	20770	1,5-anhydro-D-fructose reductase	OG0000428
Accessory gene family 1626	AAOLGLNE_00023	GCA_900236445.1	1	+	22268	23044	Short-chain-enoyl-CoA hydratase	OG0000374
Accessory gene family 1627	AAOLGLNE_00024	GCA_900236445.1	1	+	23044	24558	NAD/NADP-dependent betaine aldehyde dehydrogenase	OG0002240
Accessory gene family 1628	AAOLGLNE_00025	GCA_900236445.1	1	+	24571	26055	6'''-hydroxyparomomycin C oxidase	OG0000429
Accessory gene family 1629	AAOLGLNE_00026	GCA_900236445.1	1	+	26052	26816	3-oxoacyl-[acyl-carrier-protein] reductase FabG	OG0002489
Accessory gene family 1630	AAOLGLNE_00034	GCA_900236445.1	1	-	31404	31679	Hippurate hydrolase	OG0003066
Accessory gene family 1631	AAOLGLNE_00041	GCA_900236445.1	1	-	37968	38153	hypothetical protein	OG0000937
Accessory gene family 1632	AAOLGLNE_00058	GCA_900236445.1	1	-	58310	58438	hypothetical protein	OG0002971
Accessory gene family 1633	AAOLGLNE_00147	GCA_900236445.1	1	-	147256	147921	hypothetical protein	OG0002754
Accessory gene family 1634	AAOLGLNE_00148	GCA_900236445.1	1	+	147992	148315	hypothetical protein	OG0002588
Accessory gene family 1635	AAOLGLNE_00149	GCA_900236445.1	1	+	148312	148674	hypothetical protein	OG0002662
Accessory gene family 1636	AAOLGLNE_00150	GCA_900236445.1	1	+	148667	149077	hypothetical protein	OG0002715
Accessory gene family 1637	AAOLGLNE_00151	GCA_900236445.1	1	+	149074	149325	hypothetical protein	OG0002663
Accessory gene family 1638	AAOLGLNE_00201	GCA_900236445.1	1	-	207384	208079	IS6 family transposase IS2020	OG0000019
Accessory gene family 1639	AAOLGLNE_00207	GCA_900236445.1	1	+	211191	211937	Autotransporter adhesin BtaF	OG0002838
Accessory gene family 1640	AAOLGLNE_00264	GCA_900236445.1	1	+	274444	274578	hypothetical protein	OG0002716
Accessory gene family 1641	AAOLGLNE_00358	GCA_900236445.1	1	+	371620	372213	Macrolide export ATP-binding/permease protein MacB	OG0002876
Accessory gene family 1642	AAOLGLNE_00359	GCA_900236445.1	1	+	372253	372765	Macrolide export ATP-binding/permease protein MacB	OG0003090
Accessory gene family 1643	AAOLGLNE_00420	GCA_900236445.1	1	+	426573	426704	HTH-type transcriptional regulator RamB	OG0002993
Accessory gene family 1644	AAOLGLNE_00429	GCA_900236445.1	1	+	438985	439767	hypothetical protein	OG0002718
Accessory gene family 1645	AAOLGLNE_00445	GCA_900236445.1	1	+	453225	453785	Periplasmic dipeptide transport protein	OG0002865
Accessory gene family 1646	AAOLGLNE_00475	GCA_900236445.1	1	+	486934	487221	hypothetical protein	OG0002853
Accessory gene family 1647	AAOLGLNE_00486	GCA_900236445.1	1	-	498258	498374	hypothetical protein	OG0002863
Accessory gene family 1648	AAOLGLNE_00509	GCA_900236445.1	1	+	518786	519367	hypothetical protein	OG0002839
Accessory gene family 1649	AAOLGLNE_00524	GCA_900236445.1	1	-	534842	535057	hypothetical protein	OG0002960
Accessory gene family 1650	AAOLGLNE_00525	GCA_900236445.1	1	-	535054	535239	hypothetical protein	OG0002957
Accessory gene family 1651	AAOLGLNE_00529	GCA_900236445.1	1	-	537853	538293	hypothetical protein	OG0002792
Accessory gene family 1652	AAOLGLNE_00532	GCA_900236445.1	1	-	544904	545608	hypothetical protein	OG0002734
Accessory gene family 1653	AAOLGLNE_00533	GCA_900236445.1	1	+	545694	546212	hypothetical protein	OG0002719
Accessory gene family 1654	AAOLGLNE_00546	GCA_900236445.1	1	+	559674	560246	hypothetical protein	OG0002840
Accessory gene family 1655	AAOLGLNE_00547	GCA_900236445.1	1	-	560407	560760	hypothetical protein	OG0002824
Accessory gene family 1656	AAOLGLNE_00548	GCA_900236445.1	1	+	560979	561554	hypothetical protein	OG0002874
Accessory gene family 1657	AAOLGLNE_00560	GCA_900236445.1	1	-	570942	571196	hypothetical protein	OG0003029
Accessory gene family 1658	AAOLGLNE_00622	GCA_900236445.1	1	+	640950	641198	putative protein	OG0003085
Accessory gene family 1659	AAOLGLNE_00633	GCA_900236445.1	1	+	652866	653048	hypothetical protein	OG0002974
Accessory gene family 1660	AAOLGLNE_00659	GCA_900236445.1	1	+	677027	677776	Ribosome-associated ATPase	OG0002938
Accessory gene family 1661	AAOLGLNE_00688	GCA_900236445.1	1	-	710111	710206	hypothetical protein	OG0002984
Accessory gene family 1662	AAOLGLNE_00692	GCA_900236445.1	1	-	714468	715625	Acyl-CoA dehydrogenase	OG0002699
Accessory gene family 1663	AAOLGLNE_00713	GCA_900236445.1	1	+	735522	735767	hypothetical protein	OG0003098
Accessory gene family 1664	AAOLGLNE_00742	GCA_900236445.1	1	+	763289	763378	hypothetical protein	OG0002841
Accessory gene family 1665	AAOLGLNE_00819	GCA_900236445.1	1	+	832591	832857	hypothetical protein	OG0003272
Accessory gene family 1666	AAOLGLNE_00848	GCA_900236445.1	1	+	863131	863967	hypothetical protein	OG0003053
Accessory gene family 1667	AAOLGLNE_00862	GCA_900236445.1	1	+	879285	879866	hypothetical protein	OG0002770
Accessory gene family 1668	AAOLGLNE_00889	GCA_900236445.1	1	-	912400	912600	hypothetical protein	OG0002859
Accessory gene family 1669	AAOLGLNE_00894	GCA_900236445.1	1	+	918432	918530	hypothetical protein	OG0003141
Accessory gene family 1670	AAOLGLNE_00910	GCA_900236445.1	1	+	933047	933580	hypothetical protein	OG0000007
Accessory gene family 1671	AAOLGLNE_00912	GCA_900236445.1	1	+	935882	937246	hypothetical protein	OG0000023
Accessory gene family 1672	AAOLGLNE_00966	GCA_900236445.1	1	-	993816	994022	Ferredoxin--NADP reductase	OG0002868
Accessory gene family 1673	AAOLGLNE_01002	GCA_900236445.1	1	-	1036280	1037038	hypothetical protein	OG0002793
Accessory gene family 1674	AAOLGLNE_01003	GCA_900236445.1	1	+	1037183	1037404	hypothetical protein	OG0002854
Accessory gene family 1675	AAOLGLNE_01004	GCA_900236445.1	1	-	1037385	1038944	hypothetical protein	OG0002757
Accessory gene family 1676	AAOLGLNE_01005	GCA_900236445.1	1	-	1038941	1040173	hypothetical protein	OG0002801
Accessory gene family 1677	AAOLGLNE_01006	GCA_900236445.1	1	-	1040499	1041950	hypothetical protein	OG0002105
Accessory gene family 1678	AAOLGLNE_01007	GCA_900236445.1	1	-	1042042	1042146	hypothetical protein	OG0002989
Accessory gene family 1679	AAOLGLNE_01008	GCA_900236445.1	1	-	1042362	1043054	hypothetical protein	OG0000080
Accessory gene family 1680	AAOLGLNE_01009	GCA_900236445.1	1	-	1043055	1043447	IS5 family transposase IS711	OG0000001
Accessory gene family 1681	AAOLGLNE_01012	GCA_900236445.1	1	+	1044653	1044898	hypothetical protein	OG0002743
Accessory gene family 1682	AAOLGLNE_01013	GCA_900236445.1	1	+	1044898	1045212	hypothetical protein	OG0002744
Accessory gene family 1683	AAOLGLNE_01014	GCA_900236445.1	1	+	1045560	1045730	hypothetical protein	OG0002842
Accessory gene family 1684	AAOLGLNE_01016	GCA_900236445.1	1	-	1047134	1047541	hypothetical protein	OG0002825
Accessory gene family 1685	AAOLGLNE_01017	GCA_900236445.1	1	-	1047633	1047908	hypothetical protein	OG0002855
Accessory gene family 1686	AAOLGLNE_01018	GCA_900236445.1	1	-	1047905	1048135	hypothetical protein	OG0002856
Accessory gene family 1687	AAOLGLNE_01019	GCA_900236445.1	1	-	1048132	1048836	hypothetical protein	OG0002843
Accessory gene family 1688	AAOLGLNE_01020	GCA_900236445.1	1	+	1048886	1049089	hypothetical protein	OG0002794
Accessory gene family 1689	AAOLGLNE_01021	GCA_900236445.1	1	+	1049086	1049301	hypothetical protein	OG0002802
Accessory gene family 1690	AAOLGLNE_01022	GCA_900236445.1	1	+	1049304	1049507	hypothetical protein	OG0002803
Accessory gene family 1691	AAOLGLNE_01023	GCA_900236445.1	1	+	1049494	1050519	hypothetical protein	OG0002672
Accessory gene family 1692	AAOLGLNE_01029	GCA_900236445.1	1	-	1053697	1054080	hypothetical protein	OG0003054
Accessory gene family 1693	AAOLGLNE_01035	GCA_900236445.1	1	-	1060147	1060305	hypothetical protein	OG0003023
Accessory gene family 1694	AAOLGLNE_01040	GCA_900236445.1	1	-	1063509	1063811	hypothetical protein	OG0002861
Accessory gene family 1695	AAOLGLNE_01176	GCA_900236445.1	1	+	1207863	1208264	hypothetical protein	OG0002826
Accessory gene family 1696	AAOLGLNE_01177	GCA_900236445.1	1	-	1208321	1208455	hypothetical protein	OG0002795
Accessory gene family 1697	AAOLGLNE_01178	GCA_900236445.1	1	-	1208710	1209105	hypothetical protein	OG0002804
Accessory gene family 1698	AAOLGLNE_01179	GCA_900236445.1	1	-	1209102	1209611	hypothetical protein	OG0002805
Accessory gene family 1699	AAOLGLNE_01182	GCA_900236445.1	1	-	1210862	1211032	hypothetical protein	OG0003030
Accessory gene family 1700	AAOLGLNE_01194	GCA_900236445.1	1	+	1219995	1220210	hypothetical protein	OG0002736
Accessory gene family 1701	AAOLGLNE_01229	GCA_900236445.1	1	-	1257643	1257771	hypothetical protein	OG0002980
Accessory gene family 1702	AAOLGLNE_01234	GCA_900236445.1	1	-	1262923	1263114	hypothetical protein	OG0002721
Accessory gene family 1703	AAOLGLNE_01237	GCA_900236445.1	1	-	1264446	1265324	hypothetical protein	OG0002806
Accessory gene family 1704	AAOLGLNE_01238	GCA_900236445.1	1	-	1265413	1266834	hypothetical protein	OG0002807
Accessory gene family 1705	AAOLGLNE_01239	GCA_900236445.1	1	-	1267240	1268547	hypothetical protein	OG0002796
Accessory gene family 1706	AAOLGLNE_01240	GCA_900236445.1	1	+	1268788	1268985	hypothetical protein	OG0002827
Accessory gene family 1707	AAOLGLNE_01241	GCA_900236445.1	1	-	1269023	1269838	hypothetical protein	OG0000053
Accessory gene family 1708	AAOLGLNE_01243	GCA_900236445.1	1	-	1270857	1271156	hypothetical protein	OG0000056
Accessory gene family 1709	AAOLGLNE_01245	GCA_900236445.1	1	-	1271799	1273913	hypothetical protein	OG0001692
Accessory gene family 1710	AAOLGLNE_01246	GCA_900236445.1	1	-	1273913	1274647	hypothetical protein	OG0002844
Accessory gene family 1711	AAOLGLNE_01247	GCA_900236445.1	1	+	1275633	1276427	hypothetical protein	OG0002808
Accessory gene family 1712	AAOLGLNE_01248	GCA_900236445.1	1	+	1276402	1277937	hypothetical protein	OG0002828
Accessory gene family 1713	AAOLGLNE_01249	GCA_900236445.1	1	+	1277934	1278479	hypothetical protein	OG0002673
Accessory gene family 1714	AAOLGLNE_01250	GCA_900236445.1	1	+	1278804	1279415	hypothetical protein	OG0002809
Accessory gene family 1715	AAOLGLNE_01251	GCA_900236445.1	1	-	1279636	1280226	hypothetical protein	OG0002758
Accessory gene family 1716	AAOLGLNE_01330	GCA_900236445.1	1	-	1355958	1356092	hypothetical protein	OG0003224
Accessory gene family 1717	AAOLGLNE_01365	GCA_900236445.1	1	-	1397015	1398202	hypothetical protein	OG0002932
Accessory gene family 1718	AAOLGLNE_01413	GCA_900236445.1	1	-	1442759	1443811	Inosose dehydratase	OG0000457
Accessory gene family 1719	AAOLGLNE_01414	GCA_900236445.1	1	-	1443869	1444831	Ribose import binding protein RbsB	OG0002644
Accessory gene family 1720	AAOLGLNE_01415	GCA_900236445.1	1	-	1444910	1445911	Ribose import permease protein RbsC	OG0002645
Accessory gene family 1721	AAOLGLNE_01416	GCA_900236445.1	1	-	1445932	1447092	Xylose import ATP-binding protein XylG	OG0002646
Accessory gene family 1722	AAOLGLNE_01417	GCA_900236445.1	1	-	1447052	1447498	Vitamin B12 import ATP-binding protein BtuD	OG0003060
Accessory gene family 1723	AAOLGLNE_01418	GCA_900236445.1	1	-	1448157	1449266	Glycogen synthase	OG0002722
Accessory gene family 1724	AAOLGLNE_01419	GCA_900236445.1	1	-	1449349	1450521	Cellobiose 2-epimerase	OG0002745
Accessory gene family 1725	AAOLGLNE_01420	GCA_900236445.1	1	-	1450554	1451915	Alginate biosynthesis protein AlgA	OG0002737
Accessory gene family 1726	AAOLGLNE_01421	GCA_900236445.1	1	-	1452049	1453398	Phosphoglucosamine mutase	OG0002760
Accessory gene family 1727	AAOLGLNE_01422	GCA_900236445.1	1	+	1454009	1454326	hypothetical protein	OG0002772
Accessory gene family 1728	AAOLGLNE_01423	GCA_900236445.1	1	-	1454223	1454639	IS5 family transposase ISRhru5	OG0000003
Accessory gene family 1729	AAOLGLNE_01424	GCA_900236445.1	1	+	1455150	1455704	hypothetical protein	OG0000002
Accessory gene family 1730	AAOLGLNE_01425	GCA_900236445.1	1	-	1455794	1456135	hypothetical protein	OG0002603
Accessory gene family 1731	AAOLGLNE_01426	GCA_900236445.1	1	-	1456231	1456599	IS5 family transposase ISPha1	OG0002647
Accessory gene family 1732	AAOLGLNE_01427	GCA_900236445.1	1	-	1456657	1457775	D-inositol-3-phosphate glycosyltransferase	OG0002280
Accessory gene family 1733	AAOLGLNE_01430	GCA_900236445.1	1	-	1458974	1459333	IS481 family transposase ISSpal1	OG0000026
Accessory gene family 1734	AAOLGLNE_01434	GCA_900236445.1	1	+	1462132	1463235	GDP-perosamine synthase	OG0002738
Accessory gene family 1735	AAOLGLNE_01437	GCA_900236445.1	1	+	1464784	1465638	hypothetical protein	OG0002773
Accessory gene family 1736	AAOLGLNE_01438	GCA_900236445.1	1	+	1465665	1466444	Bifunctional polymyxin resistance protein ArnA	OG0002774
Accessory gene family 1737	AAOLGLNE_01439	GCA_900236445.1	1	-	1466780	1467445	IS3 family transposase ISBm2	OG0000082
Accessory gene family 1738	AAOLGLNE_01441	GCA_900236445.1	1	-	1468515	1468892	IS481 family transposase ISBm3	OG0000085
Accessory gene family 1739	AAOLGLNE_01442	GCA_900236445.1	1	-	1468834	1469652	hypothetical protein	OG0002862
Accessory gene family 1740	AAOLGLNE_01450	GCA_900236445.1	1	+	1476267	1476356	hypothetical protein	OG0003078
Accessory gene family 1741	AAOLGLNE_01540	GCA_900236445.1	1	+	1568998	1569225	hypothetical protein	OG0002739
Accessory gene family 1742	AAOLGLNE_01541	GCA_900236445.1	1	+	1569222	1569539	hypothetical protein	OG0002723
Accessory gene family 1743	AAOLGLNE_01575	GCA_900236445.1	1	+	1605463	1605705	hypothetical protein	OG0002985
Accessory gene family 1744	AAOLGLNE_01605	GCA_900236445.1	1	+	1639630	1639749	hypothetical protein	OG0003067
Accessory gene family 1745	AAOLGLNE_01621	GCA_900236445.1	1	+	1654868	1655050	hypothetical protein	OG0003247
Accessory gene family 1746	AAOLGLNE_01656	GCA_900236445.1	1	-	1693122	1693322	hypothetical protein	OG0003061
Accessory gene family 1747	AAOLGLNE_01659	GCA_900236445.1	1	+	1696314	1696439	hypothetical protein	OG0002845
Accessory gene family 1748	AAOLGLNE_01674	GCA_900236445.1	1	-	1713048	1713713	Putative transposon Tn552 DNA-invertase bin3	OG0003136
Accessory gene family 1749	AAOLGLNE_01688	GCA_900236445.1	1	+	1723962	1724789	hypothetical protein	OG0002935
Accessory gene family 1750	AAOLGLNE_01689	GCA_900236445.1	1	-	1724910	1725104	hypothetical protein	OG0002965
Accessory gene family 1751	AAOLGLNE_01690	GCA_900236445.1	1	-	1725094	1725507	hypothetical protein	OG0002961
Accessory gene family 1752	AAOLGLNE_01691	GCA_900236445.1	1	-	1725489	1726097	hypothetical protein	OG0002978
Accessory gene family 1753	AAOLGLNE_01692	GCA_900236445.1	1	-	1726094	1726267	hypothetical protein	OG0002958
Accessory gene family 1754	AAOLGLNE_01693	GCA_900236445.1	1	-	1726264	1726371	hypothetical protein	OG0002972
Accessory gene family 1755	AAOLGLNE_01694	GCA_900236445.1	1	-	1726368	1726907	hypothetical protein	OG0002942
Accessory gene family 1756	AAOLGLNE_01695	GCA_900236445.1	1	-	1726904	1727194	hypothetical protein	OG0002943
Accessory gene family 1757	AAOLGLNE_01696	GCA_900236445.1	1	-	1727260	1727487	hypothetical protein	OG0002944
Accessory gene family 1758	AAOLGLNE_01697	GCA_900236445.1	1	+	1727583	1727828	hypothetical protein	OG0000067
Accessory gene family 1759	AAOLGLNE_01698	GCA_900236445.1	1	+	1727892	1728368	hypothetical protein	OG0002973
Accessory gene family 1760	AAOLGLNE_01699	GCA_900236445.1	1	+	1728365	1728850	hypothetical protein	OG0002967
Accessory gene family 1761	AAOLGLNE_01700	GCA_900236445.1	1	-	1729235	1729783	hypothetical protein	OG0002939
Accessory gene family 1762	AAOLGLNE_01701	GCA_900236445.1	1	-	1729780	1730136	hypothetical protein	OG0002951
Accessory gene family 1763	AAOLGLNE_01702	GCA_900236445.1	1	+	1730313	1730546	hypothetical protein	OG0002952
Accessory gene family 1764	AAOLGLNE_01703	GCA_900236445.1	1	-	1731046	1731252	hypothetical protein	OG0002953
Accessory gene family 1765	AAOLGLNE_01704	GCA_900236445.1	1	-	1731249	1731839	hypothetical protein	OG0002945
Accessory gene family 1766	AAOLGLNE_01705	GCA_900236445.1	1	-	1732351	1732656	hypothetical protein	OG0002946
Accessory gene family 1767	AAOLGLNE_01706	GCA_900236445.1	1	+	1732692	1732874	hypothetical protein	OG0002947
Accessory gene family 1768	AAOLGLNE_01707	GCA_900236445.1	1	-	1732857	1734902	hypothetical protein	OG0000102
Accessory gene family 1769	AAOLGLNE_01710	GCA_900236445.1	1	-	1737016	1737192	hypothetical protein	OG0002954
Accessory gene family 1770	AAOLGLNE_01711	GCA_900236445.1	1	-	1737327	1738343	hypothetical protein	OG0002955
Accessory gene family 1771	AAOLGLNE_01712	GCA_900236445.1	1	-	1738340	1738504	hypothetical protein	OG0002933
Accessory gene family 1772	AAOLGLNE_01713	GCA_900236445.1	1	-	1738497	1739084	hypothetical protein	OG0002962
Accessory gene family 1773	AAOLGLNE_01714	GCA_900236445.1	1	-	1739111	1740613	hypothetical protein	OG0002959
Accessory gene family 1774	AAOLGLNE_01715	GCA_900236445.1	1	-	1740610	1741491	hypothetical protein	OG0002948
Accessory gene family 1775	AAOLGLNE_01716	GCA_900236445.1	1	-	1741488	1741802	hypothetical protein	OG0002968
Accessory gene family 1776	AAOLGLNE_01717	GCA_900236445.1	1	-	1741799	1742008	hypothetical protein	OG0002956
Accessory gene family 1777	AAOLGLNE_01718	GCA_900236445.1	1	-	1742009	1742227	hypothetical protein	OG0002963
Accessory gene family 1778	AAOLGLNE_01719	GCA_900236445.1	1	-	1742295	1742741	hypothetical protein	OG0002969
Accessory gene family 1779	AAOLGLNE_01720	GCA_900236445.1	1	-	1742738	1743784	Prophage integrase IntA	OG0002949
Accessory gene family 1780	AAOLGLNE_01721	GCA_900236445.1	1	+	1745125	1745676	hypothetical protein	OG0002846
Accessory gene family 1781	AAOLGLNE_01735	GCA_900236445.1	1	+	1757760	1757870	hypothetical protein	OG0002871
Accessory gene family 1782	AAOLGLNE_01757	GCA_900236445.1	1	+	1780766	1780906	hypothetical protein	OG0003068
Accessory gene family 1783	AAOLGLNE_01759	GCA_900236445.1	1	-	1782687	1782887	hypothetical protein	OG0003055
Accessory gene family 1784	AAOLGLNE_01792	GCA_900236445.1	1	-	1816434	1816607	hypothetical protein	OG0002986
Accessory gene family 1785	AAOLGLNE_01819	GCA_900236445.1	1	+	1841591	1842484	NADP-dependent malic enzyme	OG0002830
Accessory gene family 1786	AAOLGLNE_01831	GCA_900236445.1	1	-	1854282	1854968	ATP-dependent RNA helicase HrpB	OG0002996
Accessory gene family 1787	AAOLGLNE_01837	GCA_900236445.1	1	+	1859240	1859380	hypothetical protein	OG0003042
Accessory gene family 1788	AAOLGLNE_01839	GCA_900236445.1	1	+	1860034	1860225	S-formylglutathione hydrolase YeiG	OG0003089
Accessory gene family 1789	AAOLGLNE_01850	GCA_900236445.1	1	+	1877024	1877812	Trans-aconitate 2-methyltransferase	OG0002934
Accessory gene family 1790	AAOLGLNE_01862	GCA_900236445.1	1	+	1895766	1896107	hypothetical protein	OG0003168
Accessory gene family 1791	AAOLGLNE_01878	GCA_900236445.1	1	+	1912353	1912931	hypothetical protein	OG0003050
Accessory gene family 1792	AAOLGLNE_01882	GCA_900236445.1	1	+	1915166	1915459	Putative pterin-4-alpha-carbinolamine dehydratase	OG0002940
Accessory gene family 1793	AAOLGLNE_01885	GCA_900236445.1	1	-	1916795	1916989	hypothetical protein	OG0002970
Accessory gene family 1794	AAOLGLNE_01913	GCA_900236445.1	1	-	1944063	1944317	hypothetical protein	OG0003094
Accessory gene family 1795	AAOLGLNE_01921	GCA_900236445.1	1	+	1957053	1957199	hypothetical protein	OG0003075
Accessory gene family 1796	AAOLGLNE_01942	GCA_900236445.1	1	+	1977098	1978078	Acetyl-coenzyme A synthetase	OG0003039
Accessory gene family 1797	AAOLGLNE_01949	GCA_900236445.1	1	-	1985239	1985802	hypothetical protein	OG0003077
Accessory gene family 1798	AAOLGLNE_01978	GCA_900236445.1	1	-	2016205	2016417	Ribosomal RNA small subunit methyltransferase C	OG0002976
Accessory gene family 1799	AAOLGLNE_02052	GCA_900236445.1	1	+	2099931	2100020	hypothetical protein	OG0002981
Accessory gene family 1800	AAOLGLNE_02065	GCA_900236445.1	1	-	2109254	2109856	Endonuclease MutS2	OG0002290
Accessory gene family 1801	AAOLGLNE_02088	GCA_900236445.1	2	+	14253	14576	Homospermidine synthase	OG0003087
Accessory gene family 1802	AAOLGLNE_02154	GCA_900236445.1	2	+	83927	84403	hypothetical protein	OG0003062
Accessory gene family 1803	AAOLGLNE_02165	GCA_900236445.1	2	+	94919	95233	hypothetical protein	OG0003034
Accessory gene family 1804	AAOLGLNE_02188	GCA_900236445.1	2	+	118856	119218	hypothetical protein	OG0003092
Accessory gene family 1805	AAOLGLNE_02193	GCA_900236445.1	2	-	122437	122571	hypothetical protein	OG0003069
Accessory gene family 1806	AAOLGLNE_02212	GCA_900236445.1	2	-	142663	142800	hypothetical protein	OG0002847
Accessory gene family 1807	AAOLGLNE_02221	GCA_900236445.1	2	-	159905	160936	Adhesin BmaC autotransporter	OG0003035
Accessory gene family 1808	AAOLGLNE_02224	GCA_900236445.1	2	+	163569	164291	Flagellar M-ring protein	OG0003049
Accessory gene family 1809	AAOLGLNE_02239	GCA_900236445.1	2	+	177172	177498	Flagellar biosynthesis protein FlhA	OG0002977
Accessory gene family 1810	AAOLGLNE_02261	GCA_900236445.1	2	+	197175	197693	Quinone-dependent D-lactate dehydrogenase	OG0002784
Accessory gene family 1811	AAOLGLNE_02262	GCA_900236445.1	2	+	198124	198408	putative endoribonuclease MazF	OG0002860
Accessory gene family 1812	AAOLGLNE_02263	GCA_900236445.1	2	-	198417	198926	hypothetical protein	OG0002810
Accessory gene family 1813	AAOLGLNE_02264	GCA_900236445.1	2	-	198907	200163	3-oxo-tetronate kinase	OG0002798
Accessory gene family 1814	AAOLGLNE_02265	GCA_900236445.1	2	-	200258	200917	5-(methylthio)ribulose-1-phosphate aldolase	OG0002763
Accessory gene family 1815	AAOLGLNE_02266	GCA_900236445.1	2	-	201113	201739	hypothetical protein	OG0000055
Accessory gene family 1816	AAOLGLNE_02268	GCA_900236445.1	2	-	202942	204177	Aminopentol aminotransferase	OG0002552
Accessory gene family 1817	AAOLGLNE_02269	GCA_900236445.1	2	+	204476	205552	Diacetylchitobiose uptake system ATP-binding protein MsiK	OG0002833
Accessory gene family 1818	AAOLGLNE_02270	GCA_900236445.1	2	+	205557	206423	hypothetical protein	OG0002764
Accessory gene family 1819	AAOLGLNE_02271	GCA_900236445.1	2	+	206420	207223	Inner membrane ABC transporter permease protein YdcV	OG0002741
Accessory gene family 1820	AAOLGLNE_02272	GCA_900236445.1	2	+	207249	208298	hypothetical protein	OG0000461
Accessory gene family 1821	AAOLGLNE_02273	GCA_900236445.1	2	-	208344	209762	Acylamidase	OG0002811
Accessory gene family 1822	AAOLGLNE_02274	GCA_900236445.1	2	-	209777	210649	hypothetical protein	OG0002812
Accessory gene family 1823	AAOLGLNE_02275	GCA_900236445.1	2	-	210649	211626	Oligopeptide transport ATP-binding protein OppF	OG0002813
Accessory gene family 1824	AAOLGLNE_02276	GCA_900236445.1	2	-	211623	212615	Oligopeptide transport ATP-binding protein OppD	OG0002814
Accessory gene family 1825	AAOLGLNE_02277	GCA_900236445.1	2	-	212615	212806	Dipeptide transport system permease protein DppC	OG0003107
Accessory gene family 1826	AAOLGLNE_02278	GCA_900236445.1	2	-	212803	213447	Dipeptide transport system permease protein DppC	OG0002815
Accessory gene family 1827	AAOLGLNE_02279	GCA_900236445.1	2	-	213444	214454	putative D,D-dipeptide transport system permease protein DdpB	OG0002816
Accessory gene family 1828	AAOLGLNE_02280	GCA_900236445.1	2	-	214490	216046	putative D,D-dipeptide-binding periplasmic protein DdpA	OG0002799
Accessory gene family 1829	AAOLGLNE_02282	GCA_900236445.1	2	-	216818	217822	Vitamin B12 import ATP-binding protein BtuD	OG0002817
Accessory gene family 1830	AAOLGLNE_02283	GCA_900236445.1	2	-	217819	218817	Dipeptide transport ATP-binding protein DppD	OG0002818
Accessory gene family 1831	AAOLGLNE_02284	GCA_900236445.1	2	-	218820	219710	putative D,D-dipeptide transport system permease protein DdpC	OG0002686
Accessory gene family 1832	AAOLGLNE_02285	GCA_900236445.1	2	-	219703	220656	Glutathione transport system permease protein GsiC	OG0000413
Accessory gene family 1833	AAOLGLNE_02286	GCA_900236445.1	2	-	220800	221657	hypothetical protein	OG0000095
Accessory gene family 1834	AAOLGLNE_02288	GCA_900236445.1	2	-	222368	223258	Penicillin acylase 2 proenzyme	OG0000054
Accessory gene family 1835	AAOLGLNE_02290	GCA_900236445.1	2	-	224978	226120	Acyl-CoA dehydrogenase	OG0002819
Accessory gene family 1836	AAOLGLNE_02291	GCA_900236445.1	2	+	226237	227085	putative enoyl-CoA hydratase echA8	OG0002834
Accessory gene family 1837	AAOLGLNE_02292	GCA_900236445.1	2	+	227087	228607	3-hydroxyadipyl-CoA dehydrogenase	OG0002835
Accessory gene family 1838	AAOLGLNE_02293	GCA_900236445.1	2	+	228622	230799	1-deoxy-D-xylulose-5-phosphate synthase	OG0000897
Accessory gene family 1839	AAOLGLNE_02294	GCA_900236445.1	2	+	230829	232448	hypothetical protein	OG0002820
Accessory gene family 1840	AAOLGLNE_02295	GCA_900236445.1	2	-	232532	233818	2-succinyl-6-hydroxy-2,4-cyclohexadiene-1-carboxylate synthase	OG0002727
Accessory gene family 1841	AAOLGLNE_02296	GCA_900236445.1	2	-	233878	234696	HTH-type transcriptional regulator TsaQ1/TsaQ2	OG0002821
Accessory gene family 1842	AAOLGLNE_02297	GCA_900236445.1	2	+	234867	235880	Dipeptide transport system permease protein DppB	OG0002467
Accessory gene family 1843	AAOLGLNE_02298	GCA_900236445.1	2	+	235892	236548	hypothetical protein	OG0002785
Accessory gene family 1844	AAOLGLNE_02299	GCA_900236445.1	2	+	236561	237598	Oligopeptide transport ATP-binding protein OppD	OG0002708
Accessory gene family 1845	AAOLGLNE_02301	GCA_900236445.1	2	+	238839	239912	Formyl-CoA:oxalate CoA-transferase	OG0002709
Accessory gene family 1846	AAOLGLNE_02302	GCA_900236445.1	2	+	239924	241324	Alpha-ketoglutaric semialdehyde dehydrogenase 1	OG0002786
Accessory gene family 1847	AAOLGLNE_02303	GCA_900236445.1	2	-	241563	242294	HTH-type transcriptional regulator McbR	OG0002765
Accessory gene family 1848	AAOLGLNE_02304	GCA_900236445.1	2	+	242536	242817	IS3 family transposase IS1953	OG0003051
Accessory gene family 1849	AAOLGLNE_02320	GCA_900236445.1	2	-	256449	256721	hypothetical protein	OG0003070
Accessory gene family 1850	AAOLGLNE_02324	GCA_900236445.1	2	-	259407	261158	N-substituted formamide deformylase	OG0000462
Accessory gene family 1851	AAOLGLNE_02353	GCA_900236445.1	2	-	288836	289207	Ribonuclease P protein component	OG0002627
Accessory gene family 1852	AAOLGLNE_02373	GCA_900236445.1	2	+	309667	310074	hypothetical protein	OG0002750
Accessory gene family 1853	AAOLGLNE_02375	GCA_900236445.1	2	+	312369	313550	hypothetical protein	OG0002787
Accessory gene family 1854	AAOLGLNE_02376	GCA_900236445.1	2	-	313644	314438	Transcriptional repressor IclR	OG0002767
Accessory gene family 1855	AAOLGLNE_02377	GCA_900236445.1	2	+	314740	315909	hypothetical protein	OG0000078
Accessory gene family 1856	AAOLGLNE_02378	GCA_900236445.1	2	+	315876	316637	Arabinose import ATP-binding protein AraG	OG0000059
Accessory gene family 1857	AAOLGLNE_02380	GCA_900236445.1	2	+	317347	318306	Ribose import permease protein RbsC	OG0002751
Accessory gene family 1858	AAOLGLNE_02381	GCA_900236445.1	2	+	318303	319256	Ribose import permease protein RbsC	OG0002752
Accessory gene family 1859	AAOLGLNE_02382	GCA_900236445.1	2	+	319256	319675	Putative aminoacrylate peracid reductase RutC	OG0002788
Accessory gene family 1860	AAOLGLNE_02389	GCA_900236445.1	2	+	326355	326582	hypothetical protein	OG0002836
Accessory gene family 1861	AAOLGLNE_02393	GCA_900236445.1	2	+	329126	329464	hypothetical protein	OG0003241
Accessory gene family 1862	AAOLGLNE_02394	GCA_900236445.1	2	+	329486	329986	hypothetical protein	OG0003250
Accessory gene family 1863	AAOLGLNE_02398	GCA_900236445.1	2	+	335359	335700	hypothetical protein	OG0003056
Accessory gene family 1864	AAOLGLNE_02408	GCA_900236445.1	2	-	343680	343979	hypothetical protein	OG0002987
Accessory gene family 1865	AAOLGLNE_02410	GCA_900236445.1	2	+	344691	344909	hypothetical protein	OG0003045
Accessory gene family 1866	AAOLGLNE_02432	GCA_900236445.1	2	-	366771	367064	hypothetical protein	OG0003033
Accessory gene family 1867	AAOLGLNE_02438	GCA_900236445.1	2	+	372894	373241	hypothetical protein	OG0002983
Accessory gene family 1868	AAOLGLNE_02447	GCA_900236445.1	2	+	381451	381813	hypothetical protein	OG0003101
Accessory gene family 1869	AAOLGLNE_02473	GCA_900236445.1	2	-	414397	414492	hypothetical protein	OG0002992
Accessory gene family 1870	AAOLGLNE_02486	GCA_900236445.1	2	-	423092	423286	hypothetical protein	OG0002789
Accessory gene family 1871	AAOLGLNE_02525	GCA_900236445.1	2	-	466387	468282	hypothetical protein	OG0000327
Accessory gene family 1872	AAOLGLNE_02526	GCA_900236445.1	2	-	468269	469198	hypothetical protein	OG0000343
Accessory gene family 1873	AAOLGLNE_02527	GCA_900236445.1	2	-	469206	469946	hypothetical protein	OG0000344
Accessory gene family 1874	AAOLGLNE_02528	GCA_900236445.1	2	-	469943	472912	hypothetical protein	OG0000103
Accessory gene family 1875	AAOLGLNE_02529	GCA_900236445.1	2	-	472909	474132	hypothetical protein	OG0000322
Accessory gene family 1876	AAOLGLNE_02530	GCA_900236445.1	2	-	474122	475648	putative type I restriction enzymeP M protein	OG0000288
Accessory gene family 1877	AAOLGLNE_02531	GCA_900236445.1	2	-	475656	476288	hypothetical protein	OG0000349
Accessory gene family 1878	AAOLGLNE_02532	GCA_900236445.1	2	+	476449	476589	hypothetical protein	OG0000367
Accessory gene family 1879	AAOLGLNE_02533	GCA_900236445.1	2	+	477374	477646	hypothetical protein	OG0000345
Accessory gene family 1880	AAOLGLNE_02534	GCA_900236445.1	2	+	477607	477804	hypothetical protein	OG0000350
Accessory gene family 1881	AAOLGLNE_02535	GCA_900236445.1	2	+	478526	478855	hypothetical protein	OG0000355
Accessory gene family 1882	AAOLGLNE_02536	GCA_900236445.1	2	-	478862	479584	DNA replication inhibitor toxin SocB	OG0000346
Accessory gene family 1883	AAOLGLNE_02553	GCA_900236445.1	2	-	498411	499616	Mannonate dehydratase	OG0000317
Accessory gene family 1884	AAOLGLNE_02554	GCA_900236445.1	2	-	499677	500450	HTH-type transcriptional repressor RspR	OG0000318
Accessory gene family 1885	AAOLGLNE_02555	GCA_900236445.1	2	+	500779	501903	Uronate isomerase	OG0000319
Accessory gene family 1886	AAOLGLNE_02556	GCA_900236445.1	2	+	501900	502178	Uronate isomerase	OG0002870
Accessory gene family 1887	AAOLGLNE_02557	GCA_900236445.1	2	+	502190	503683	Mannitol 2-dehydrogenase	OG0000070
Accessory gene family 1888	AAOLGLNE_02558	GCA_900236445.1	2	+	503843	505024	hypothetical protein	OG0000301
Accessory gene family 1889	AAOLGLNE_02559	GCA_900236445.1	2	+	505139	506155	Oligosaccharides import ATP-binding protein MsmX	OG0000302
Accessory gene family 1890	AAOLGLNE_02560	GCA_900236445.1	2	+	506340	507062	Inner membrane ABC transporter permease protein YcjO	OG0000303
Accessory gene family 1891	AAOLGLNE_02561	GCA_900236445.1	2	+	507063	507905	hypothetical protein	OG0000314
Accessory gene family 1892	AAOLGLNE_02562	GCA_900236445.1	2	-	507902	508129	hypothetical protein	OG0003071
Accessory gene family 1893	AAOLGLNE_02563	GCA_900236445.1	2	+	508225	509526	Galactarate dehydratase (L-threo-forming)	OG0000311
Accessory gene family 1894	AAOLGLNE_02585	GCA_900236445.1	2	+	533210	533419	Oligopeptide transport ATP-binding protein OppD	OG0003096
Accessory gene family 1895	AAOLGLNE_02586	GCA_900236445.1	2	+	533506	533691	Glutathione import ATP-binding protein GsiA	OG0003100
Accessory gene family 1896	AAOLGLNE_02604	GCA_900236445.1	2	+	550984	551394	HTH-type transcriptional regulator HdfR	OG0003099
Accessory gene family 1897	AAOLGLNE_02659	GCA_900236445.1	2	-	615639	615854	hypothetical protein	OG0002869
Accessory gene family 1898	AAOLGLNE_02670	GCA_900236445.1	2	+	626933	627814	Diacetylchitobiose uptake system permease protein NgcG	OG0000081
Accessory gene family 1899	AAOLGLNE_02671	GCA_900236445.1	2	+	627833	628948	Oligosaccharides import ATP-binding protein MsmX	OG0000297
Accessory gene family 1900	AAOLGLNE_02687	GCA_900236445.1	2	-	646907	647344	KsdD-like steroid dehydrogenase	OG0003108
Accessory gene family 1901	AAOLGLNE_02767	GCA_900236445.1	2	+	732387	732806	Fosfomycin resistance protein FosX	OG0000332
Accessory gene family 1902	AAOLGLNE_02775	GCA_900236445.1	2	+	740354	740536	Quinone oxidoreductase 1	OG0002929
Accessory gene family 1903	AAOLGLNE_02784	GCA_900236445.1	2	-	748624	749085	HTH-type transcriptional repressor NsrR	OG0000252
Accessory gene family 1904	AAOLGLNE_02787	GCA_900236445.1	2	-	750262	750669	hypothetical protein	OG0000357
Accessory gene family 1905	AAOLGLNE_02789	GCA_900236445.1	2	+	751878	752345	hypothetical protein	OG0000300
Accessory gene family 1906	AAOLGLNE_02790	GCA_900236445.1	2	+	752309	752695	hypothetical protein	OG0000339
Accessory gene family 1907	AAOLGLNE_02791	GCA_900236445.1	2	+	752745	753863	hypothetical protein	OG0000084
Accessory gene family 1908	AAOLGLNE_02793	GCA_900236445.1	2	+	754313	754918	hypothetical protein	OG0000264
Accessory gene family 1909	AAOLGLNE_02794	GCA_900236445.1	2	+	755494	757518	hypothetical protein	OG0003032
Accessory gene family 1910	AAOLGLNE_02803	GCA_900236445.1	2	-	765095	765691	hypothetical protein	OG0003041
Accessory gene family 1911	AAOLGLNE_02827	GCA_900236445.1	2	-	793861	794304	hypothetical protein	OG0002988
Accessory gene family 1912	AAOLGLNE_02852	GCA_900236445.1	2	-	820873	821160	hypothetical protein	OG0003095
Accessory gene family 1913	AAOLGLNE_02860	GCA_900236445.1	2	-	827048	827266	hypothetical protein	OG0002710
Accessory gene family 1914	AAOLGLNE_02861	GCA_900236445.1	2	+	827573	827773	hypothetical protein	OG0002850
Accessory gene family 1915	AAOLGLNE_02862	GCA_900236445.1	2	+	827967	828683	Transcriptional regulatory protein OmpR	OG0000464
Accessory gene family 1916	AAOLGLNE_02866	GCA_900236445.1	2	-	832064	832879	hypothetical protein	OG0003072
Accessory gene family 1917	AAOLGLNE_02885	GCA_900236445.1	2	+	849397	850236	Acetyl-coenzyme A synthetase	OG0002979
Accessory gene family 1918	AAOLGLNE_02894	GCA_900236445.1	2	+	857175	857342	Glycerol kinase	OG0003037
Accessory gene family 1919	AAOLGLNE_02905	GCA_900236445.1	2	-	869083	869541	D-inositol-3-phosphate glycosyltransferase	OG0003081
Accessory gene family 1920	AAOLGLNE_02921	GCA_900236445.1	2	+	886032	886274	GDP-L-fucose synthase	OG0003073
Accessory gene family 1921	AAOLGLNE_02962	GCA_900236445.1	2	-	931528	931767	hypothetical protein	OG0003074
Accessory gene family 1922	AAOLGLNE_02981	GCA_900236445.1	2	-	952238	952717	Glutamate decarboxylase alpha	OG0002879
Accessory gene family 1923	AAOLGLNE_02987	GCA_900236445.1	2	-	959989	960204	hypothetical protein	OG0002858
Accessory gene family 1924	AAOLGLNE_03024	GCA_900236445.1	2	+	1000525	1000911	Taurine import ATP-binding protein TauB	OG0003091
Accessory gene family 1925	AAOLGLNE_03032	GCA_900236445.1	2	-	1006760	1006972	hypothetical protein	OG0003058
Accessory gene family 1926	AAOLGLNE_03039	GCA_900236445.1	2	-	1012675	1012893	hypothetical protein	OG0003562
Accessory gene family 1927	AAOLGLNE_03044	GCA_900236445.1	2	-	1018866	1020470	Ribulokinase	OG0002659
Accessory gene family 1928	AAOLGLNE_03045	GCA_900236445.1	2	-	1020483	1021211	Ribitol 2-dehydrogenase	OG0002712
Accessory gene family 1929	AAOLGLNE_03046	GCA_900236445.1	2	-	1021499	1022695	Xylose transport system permease protein XylH	OG0002728
Accessory gene family 1930	AAOLGLNE_03047	GCA_900236445.1	2	-	1022735	1023562	Fructose import ATP-binding protein FrcA	OG0002729
Accessory gene family 1931	AAOLGLNE_03048	GCA_900236445.1	2	-	1023906	1024958	D-xylose-binding periplasmic protein	OG0002694
Accessory gene family 1932	AAOLGLNE_03049	GCA_900236445.1	2	-	1025359	1026414	Catabolite repressor/activator	OG0002695
Accessory gene family 1933	AAOLGLNE_03080	GCA_900236445.1	2	+	1055121	1055828	hypothetical protein	OG0003031
Accessory gene family 1934	AAOLGLNE_03088	GCA_900236445.1	2	+	1063768	1063911	hypothetical protein	OG0002769
Accessory gene family 1935	AAOLGLNE_03132	GCA_900236445.1	2	-	1112759	1113169	Adhesin BmaC autotransporter	OG0000075
Accessory gene family 1936	AAOLGLNE_03133	GCA_900236445.1	2	+	1113207	1113881	hypothetical protein	OG0003044
Accessory gene family 1937	AAOLGLNE_03135	GCA_900236445.1	2	-	1116088	1116240	hypothetical protein	OG0002713
Accessory gene family 1938	AAOLGLNE_03140	GCA_900236445.1	2	-	1120472	1120888	hypothetical protein	OG0002582
Accessory gene family 1939	AAOLGLNE_03141	GCA_900236445.1	2	-	1120901	1121287	hypothetical protein	OG0002730
Accessory gene family 1940	AAOLGLNE_03174	GCA_900236445.1	2	-	1148449	1148661	hypothetical protein	OG0003000
Accessory gene family 1941	AAOLGLNE_03175	GCA_900236445.1	2	-	1148725	1148919	hypothetical protein	OG0002990
Accessory gene family 1942	AAOLGLNE_03189	GCA_900236445.1	2	-	1163318	1163470	hypothetical protein	OG0003059
Accessory gene family 1943	AAOLGLNE_03202	GCA_900236445.1	2	+	1177431	1177934	hypothetical protein	OG0002998
Accessory gene family 1944	ACDFDBFD_00193	GCA_002191895.1	1	+	211887	212138	hypothetical protein	OG0003197
Accessory gene family 1945	ACDFDBFD_00370	GCA_002191895.1	1	+	380106	380492	hypothetical protein	OG0003216
Accessory gene family 1946	ACDFDBFD_00707	GCA_002191895.1	1	+	721338	721568	hypothetical protein	OG0003137
Accessory gene family 1947	ACDFDBFD_00786	GCA_002191895.1	1	+	796241	796480	hypothetical protein	OG0005989
Accessory gene family 1948	ACDFDBFD_01763	GCA_002191895.1	1	+	1801090	1803018	hypothetical protein	OG0002936
Accessory gene family 1949	ACDFDBFD_01764	GCA_002191895.1	1	+	1803015	1803689	Inner membrane protein YgaZ	OG0002937
Accessory gene family 1950	ACDFDBFD_02110	GCA_002191895.1	2	+	29659	30189	2-oxoisovalerate dehydrogenase subunit beta	OG0003164
Accessory gene family 1951	ACDFDBFD_02530	GCA_002191895.1	2	+	459559	459993	hypothetical protein	OG0003188
Accessory gene family 1952	ACDFDBFD_02656	GCA_002191895.1	2	+	594345	594773	hypothetical protein	OG0000467
Accessory gene family 1953	ACDFDBFD_03203	GCA_002191895.1	2	+	1174754	1175125	hypothetical protein	OG0003603
Accessory gene family 1954	ACMLLGAK_00032	GCA_023651015.1	1	-	17761	18240	hypothetical protein	OG0003158
Accessory gene family 1955	ACMLLGAK_00041	GCA_023651015.1	1	+	24573	24743	hypothetical protein	OG0003153
Accessory gene family 1956	ACMLLGAK_00043	GCA_023651015.1	1	-	25003	25320	hypothetical protein	OG0003105
Accessory gene family 1957	ACMLLGAK_00069	GCA_023651015.1	1	-	46751	47311	hypothetical protein	OG0003082
Accessory gene family 1958	ACMLLGAK_00073	GCA_023651015.1	1	-	50826	51131	hypothetical protein	OG0003215
Accessory gene family 1959	ACMLLGAK_00096	GCA_023651015.1	1	-	74466	75335	NAD/NADP-dependent betaine aldehyde dehydrogenase	OG0003129
Accessory gene family 1960	ACMLLGAK_00354	GCA_023651015.1	1	-	350136	350300	hypothetical protein	OG0003043
Accessory gene family 1961	ACMLLGAK_00424	GCA_023651015.1	1	-	425691	426548	Multidrug resistance protein MdtC	OG0003024
Accessory gene family 1962	ACMLLGAK_00426	GCA_023651015.1	1	-	427260	427559	Multidrug resistance protein MdtA	OG0003084
Accessory gene family 1963	ACMLLGAK_00445	GCA_023651015.1	1	-	444489	444776	hypothetical protein	OG0003022
Accessory gene family 1964	ACMLLGAK_00480	GCA_023651015.1	1	-	486662	487498	Cytochrome bo(3) ubiquinol oxidase subunit 1	OG0003113
Accessory gene family 1965	ACMLLGAK_00502	GCA_023651015.1	1	+	510009	510365	hypothetical protein	OG0003131
Accessory gene family 1966	ACMLLGAK_00522	GCA_023651015.1	1	+	536728	537123	hypothetical protein	OG0003120
Accessory gene family 1967	ACMLLGAK_00588	GCA_023651015.1	1	+	602355	602546	hypothetical protein	OG0003122
Accessory gene family 1968	ACMLLGAK_00591	GCA_023651015.1	1	+	604484	604717	hypothetical protein	OG0003130
Accessory gene family 1969	ACMLLGAK_00604	GCA_023651015.1	1	-	619670	619870	hypothetical protein	OG0004132
Accessory gene family 1970	ACMLLGAK_00734	GCA_023651015.1	1	-	746280	746741	Cysteine synthase	OG0003111
Accessory gene family 1971	ACMLLGAK_00752	GCA_023651015.1	1	-	763366	764274	putative phosphatidylethanolamine transferase Mcr-1	OG0003112
Accessory gene family 1972	ACMLLGAK_00763	GCA_023651015.1	1	-	775725	775883	Signal recognition particle receptor FtsY	OG0003173
Accessory gene family 1973	ACMLLGAK_00824	GCA_023651015.1	1	+	838616	839116	Release factor glutamine methyltransferase	OG0003628
Accessory gene family 1974	ACMLLGAK_00931	GCA_023651015.1	1	-	967170	967745	putative MFS-type transporter YcaD	OG0003128
Accessory gene family 1975	ACMLLGAK_01046	GCA_023651015.1	1	-	1080946	1081362	hypothetical protein	OG0003132
Accessory gene family 1976	ACMLLGAK_01079	GCA_023651015.1	1	+	1111912	1112148	Heme-binding protein A	OG0003063
Accessory gene family 1977	ACMLLGAK_01088	GCA_023651015.1	1	+	1120158	1120394	hypothetical protein	OG0003222
Accessory gene family 1978	ACMLLGAK_01105	GCA_023651015.1	1	-	1141537	1141713	hypothetical protein	OG0003424
Accessory gene family 1979	ACMLLGAK_01127	GCA_023651015.1	1	-	1159598	1160092	Obg-like ATPase 1	OG0003318
Accessory gene family 1980	ACMLLGAK_01168	GCA_023651015.1	1	+	1199299	1199421	hypothetical protein	OG0003154
Accessory gene family 1981	ACMLLGAK_01202	GCA_023651015.1	1	+	1233943	1234095	Trans-aconitate 2-methyltransferase	OG0003629
Accessory gene family 1982	ACMLLGAK_01214	GCA_023651015.1	1	-	1245277	1245789	hypothetical protein	OG0003157
Accessory gene family 1983	ACMLLGAK_01294	GCA_023651015.1	1	+	1330443	1330616	hypothetical protein	OG0003080
Accessory gene family 1984	ACMLLGAK_01306	GCA_023651015.1	1	+	1345493	1345888	hypothetical protein	OG0003110
Accessory gene family 1985	ACMLLGAK_01352	GCA_023651015.1	1	+	1394169	1394330	FMN reductase (NADH) RutF	OG0003149
Accessory gene family 1986	ACMLLGAK_01374	GCA_023651015.1	1	-	1415888	1416433	hypothetical protein	OG0003143
Accessory gene family 1987	ACMLLGAK_01479	GCA_023651015.1	1	-	1516203	1516508	hypothetical protein	OG0005418
Accessory gene family 1988	ACMLLGAK_01528	GCA_023651015.1	1	-	1573509	1573910	hypothetical protein	OG0003097
Accessory gene family 1989	ACMLLGAK_01538	GCA_023651015.1	1	-	1582699	1583085	hypothetical protein	OG0003163
Accessory gene family 1990	ACMLLGAK_01569	GCA_023651015.1	1	+	1619274	1619495	putative alcohol dehydrogenase AdhA	OG0003127
Accessory gene family 1991	ACMLLGAK_01570	GCA_023651015.1	1	+	1619611	1619940	hypothetical protein	OG0003139
Accessory gene family 1992	ACMLLGAK_01571	GCA_023651015.1	1	+	1619958	1620263	hypothetical protein	OG0003138
Accessory gene family 1993	ACMLLGAK_01573	GCA_023651015.1	1	+	1621339	1621851	Multidrug export protein EmrB	OG0003106
Accessory gene family 1994	ACMLLGAK_01609	GCA_023651015.1	1	-	1662773	1663162	hypothetical protein	OG0003613
Accessory gene family 1995	ACMLLGAK_01656	GCA_023651015.1	1	-	1710103	1710309	hypothetical protein	OG0003086
Accessory gene family 1996	ACMLLGAK_01669	GCA_023651015.1	1	-	1715615	1716046	putative L,D-transpeptidase YcbB	OG0003109
Accessory gene family 1997	ACMLLGAK_01680	GCA_023651015.1	1	+	1725779	1725967	hypothetical protein	OG0003121
Accessory gene family 1998	ACMLLGAK_01688	GCA_023651015.1	1	+	1734644	1735129	hypothetical protein	OG0003156
[truncated: 7,093 more rows]

## Sheet: Supplementary Table S3
Supplementary Table S3: Information of horizontal transfer gene families.
Species	Strain	OG(horizontal transfer gene families)	Type	COG	Products (Anotated by NCBI NR Datebase)
B. melitensis	GCA_000007125.1	OG0000021	core	M	GDP-mannose 4,6-dehydratase
B. melitensis	GCA_000007125.1	OG0000024	core	P	ABC transporter permease
B. melitensis	GCA_000007125.1	OG0000141	core	S	DUF1612 and helix-turn-helix domain
B. melitensis	GCA_000007125.1	OG0000391	core	CF	Glycerol kinase
B. melitensis	GCA_000007125.1	OG0000412	core	P	ABC transporter ATP-binding protein
B. melitensis	GCA_000007125.1	OG0000450	core	L	ATP-dependent helicase
B. melitensis	GCA_000007125.1	OG0000487	core	U	type IV secretion system protein
B. melitensis	GCA_000007125.1	OG0000497	core	O	chaperonin GroEL
B. melitensis	GCA_000007125.1	OG0000527	core	E	APC family permease
B. melitensis	GCA_000007125.1	OG0000626	core	S	YeeE/YedE family protein
B. melitensis	GCA_000007125.1	OG0000757	core	ET	ABC transporter substrate-binding protein
B. melitensis	GCA_000007125.1	OG0000787	core	E	ornithine carbamoyltransferase
B. melitensis	GCA_000007125.1	OG0000922	core	F	ribonucleotide-diphosphate reductase subunit alpha
B. melitensis	GCA_000007125.1	OG0000923	core	F	ribonucleotide reductase stimulatory protein
B. melitensis	GCA_000007125.1	OG0000972	core	U	signal recognition particle-docking protein FtsY
B. melitensis	GCA_000007125.1	OG0001251	core	F	transketolase family protein
B. melitensis	GCA_000007125.1	OG0001304	core	U	type IV secretion system protein
B. melitensis	GCA_000007125.1	OG0001981	core	S	RES family NAD+ phosphorylase
B. melitensis	GCA_000007125.1	OG0001993	core	K	GntR family transcriptional regulator
B. melitensis	GCA_000007125.1	OG0002603	accessory	L	transposase family protein
B. melitensis	GCA_000007125.1	OG0002465	accessory	Q	fumarylacetoacetate hydrolase family protein
B. melitensis	GCA_000007125.1	OG0003031	accessory	S	type 1 glutamine amidotransferase domain
B. melitensis	GCA_000007125.1	OG0002522	accessory	O	urease accessory protein UreG
B. melitensis	GCA_000007125.1	OG0002527	accessory	G	MDR/zinc-dependent alcohol dehydrogenase-like family protein
B. melitensis	GCA_000007125.1	OG0002647	accessory	L	transposase family protein
B. melitensis	GCA_000007125.1	OG0002169	accessory	C	aldehyde dehydrogenase family protein
B. melitensis	GCA_000007125.1	OG0002464	accessory	E	APC family permease
B. melitensis	GCA_000007125.1	OG0002680	accessory	H	HAD family hydrolase
B. melitensis	GCA_000007125.1	OG0002653	accessory	H	aspartate aminotransferase family protein
B. melitensis	GCA_000007125.1	OG0002684	accessory	C	aldehyde dehydrogenase family protein
B. melitensis	GCA_000007125.1	OG0002685	accessory	E	homoprotocatechuate 2,3-dioxygenase
B. melitensis	GCA_000007125.1	OG0002726	accessory	Q	fumarylacetoacetate hydrolase family protein
B. melitensis	GCA_000007125.1	OG0002707	accessory	G	HpcH/HpaI aldolase/citrate lyase family protein
B. melitensis	GCA_000007125.1	OG0000050	accessory	C	aldehyde dehydrogenase family protein
B. melitensis	GCA_000007125.1	OG0002483	accessory	EP	ABC transporter permease
B. melitensis	GCA_000007125.1	OG0000913	accessory	E	ABC transporter ATP-binding protein
B. melitensis	GCA_000007125.1	OG0000010	accessory	E	ABC transporter ATP-binding protein
B. melitensis	GCA_000007125.1	OG0001995	accessory	I	acyl-CoA dehydrogenase family protein
B. suis	GCA_000007505.1	OG0000021	core	M	GDP-mannose 4,6-dehydratase
B. suis	GCA_000007505.1	OG0000024	core	P	ABC transporter permease
B. suis	GCA_000007505.1	OG0000141	core	S	DUF1612 and helix-turn-helix domain
B. suis	GCA_000007505.1	OG0000391	core	CF	Glycerol kinase
B. suis	GCA_000007505.1	OG0000412	core	P	ABC transporter ATP-binding protein
B. suis	GCA_000007505.1	OG0000450	core	L	ATP-dependent helicase
B. suis	GCA_000007505.1	OG0000487	core	U	type IV secretion system protein
B. suis	GCA_000007505.1	OG0000497	core	O	chaperonin GroEL
B. suis	GCA_000007505.1	OG0000527	core	E	APC family permease
B. suis	GCA_000007505.1	OG0000626	core	S	YeeE/YedE family protein
B. suis	GCA_000007505.1	OG0000757	core	ET	ABC transporter substrate-binding protein
B. suis	GCA_000007505.1	OG0000787	core	E	ornithine carbamoyltransferase
B. suis	GCA_000007505.1	OG0000922	core	F	ribonucleotide-diphosphate reductase subunit alpha
B. suis	GCA_000007505.1	OG0000923	core	F	ribonucleotide reductase stimulatory protein
B. suis	GCA_000007505.1	OG0000972	core	U	signal recognition particle-docking protein FtsY
B. suis	GCA_000007505.1	OG0001251	core	F	transketolase family protein
B. suis	GCA_000007505.1	OG0001304	core	U	type IV secretion system protein
B. suis	GCA_000007505.1	OG0001981	core	S	RES family NAD+ phosphorylase
B. suis	GCA_000007505.1	OG0001993	core	K	GntR family transcriptional regulator
B. abortus	GCA_000008145.1	OG0000021	core	M	GDP-mannose 4,6-dehydratase
B. abortus	GCA_000008145.1	OG0000024	core	P	ABC transporter permease
B. abortus	GCA_000008145.1	OG0000141	core	S	DUF1612 and helix-turn-helix domain
B. abortus	GCA_000008145.1	OG0000391	core	CF	Glycerol kinase
B. abortus	GCA_000008145.1	OG0000412	core	P	ABC transporter ATP-binding protein
B. abortus	GCA_000008145.1	OG0000450	core	L	ATP-dependent helicase
B. abortus	GCA_000008145.1	OG0000487	core	U	type IV secretion system protein
B. abortus	GCA_000008145.1	OG0000497	core	O	chaperonin GroEL
B. abortus	GCA_000008145.1	OG0000527	core	E	APC family permease
B. abortus	GCA_000008145.1	OG0000626	core	S	YeeE/YedE family protein
B. abortus	GCA_000008145.1	OG0000757	core	ET	ABC transporter substrate-binding protein
B. abortus	GCA_000008145.1	OG0000787	core	E	ornithine carbamoyltransferase
B. abortus	GCA_000008145.1	OG0000922	core	F	ribonucleotide-diphosphate reductase subunit alpha
B. abortus	GCA_000008145.1	OG0000923	core	F	ribonucleotide reductase stimulatory protein
B. abortus	GCA_000008145.1	OG0000972	core	U	signal recognition particle-docking protein FtsY
B. abortus	GCA_000008145.1	OG0001251	core	F	transketolase family protein
B. abortus	GCA_000008145.1	OG0001304	core	U	type IV secretion system protein
B. abortus	GCA_000008145.1	OG0001981	core	S	RES family NAD+ phosphorylase
B. abortus	GCA_000008145.1	OG0001993	core	K	GntR family transcriptional regulator
B. abortus	GCA_000008145.1	OG0002603	accessory	L	transposase family protein
B. abortus	GCA_000008145.1	OG0003150	accessory	EP	ABC transporter permease
B. abortus	GCA_000008145.1	OG0002465	accessory	Q	fumarylacetoacetate hydrolase family protein
B. abortus	GCA_000008145.1	OG0002647	accessory	L	transposase family protein
B. abortus	GCA_000008145.1	OG0003127	accessory	G	MDR/zinc-dependent alcohol dehydrogenase-like family protein
B. abortus	GCA_000008145.1	OG0002527	accessory	G	MDR/zinc-dependent alcohol dehydrogenase-like family protein
B. abortus	GCA_000008145.1	OG0002522	accessory	O	urease accessory protein UreG
B. abortus	GCA_000008145.1	OG0001995	accessory	I	acyl-CoA dehydrogenase family protein
B. abortus	GCA_000008145.1	OG0002231	accessory	I	CaiB/BaiF CoA-transferase family protein
B. abortus	GCA_000008145.1	OG0002483	accessory	EP	ABC transporter permease
B. abortus	GCA_000008145.1	OG0000010	accessory	E	ABC transporter ATP-binding protein
B. abortus	GCA_000008145.1	OG0000050	accessory	C	aldehyde dehydrogenase family protein
B. abortus	GCA_000008145.1	OG0002707	accessory	G	HpcH/HpaI aldolase/citrate lyase family protein
B. abortus	GCA_000008145.1	OG0002726	accessory	Q	fumarylacetoacetate hydrolase family protein
B. abortus	GCA_000008145.1	OG0002685	accessory	E	homoprotocatechuate 2,3-dioxygenase
B. abortus	GCA_000008145.1	OG0002684	accessory	C	aldehyde dehydrogenase family protein
B. abortus	GCA_000008145.1	OG0002653	accessory	H	aspartate aminotransferase family protein
B. abortus	GCA_000008145.1	OG0002680	accessory	H	HAD family hydrolase
B. abortus	GCA_000008145.1	OG0002464	accessory	E	APC family permease
B. abortus	GCA_000008145.1	OG0002169	accessory	C	aldehyde dehydrogenase family protein
B. abortus	GCA_000008145.1	OG0001308	accessory	EP	ABC transporter permease
B. ovis	GCA_000016845.1	OG0000021	core	M	GDP-mannose 4,6-dehydratase
B. ovis	GCA_000016845.1	OG0000024	core	P	ABC transporter permease
B. ovis	GCA_000016845.1	OG0000141	core	S	DUF1612 and helix-turn-helix domain
B. ovis	GCA_000016845.1	OG0000391	core	CF	Glycerol kinase
B. ovis	GCA_000016845.1	OG0000412	core	P	ABC transporter ATP-binding protein
B. ovis	GCA_000016845.1	OG0000450	core	L	ATP-dependent helicase
B. ovis	GCA_000016845.1	OG0000487	core	U	type IV secretion system protein
B. ovis	GCA_000016845.1	OG0000497	core	O	chaperonin GroEL
B. ovis	GCA_000016845.1	OG0000527	core	E	APC family permease
B. ovis	GCA_000016845.1	OG0000626	core	S	YeeE/YedE family protein
B. ovis	GCA_000016845.1	OG0000757	core	ET	ABC transporter substrate-binding protein
B. ovis	GCA_000016845.1	OG0000787	core	E	ornithine carbamoyltransferase
B. ovis	GCA_000016845.1	OG0000922	core	F	ribonucleotide-diphosphate reductase subunit alpha
B. ovis	GCA_000016845.1	OG0000923	core	F	ribonucleotide reductase stimulatory protein
B. ovis	GCA_000016845.1	OG0000972	core	U	signal recognition particle-docking protein FtsY
B. ovis	GCA_000016845.1	OG0001251	core	F	transketolase family protein
B. ovis	GCA_000016845.1	OG0001304	core	U	type IV secretion system protein
B. ovis	GCA_000016845.1	OG0001981	core	S	RES family NAD+ phosphorylase
B. ovis	GCA_000016845.1	OG0001993	core	K	GntR family transcriptional regulator
B. ovis	GCA_000016845.1	OG0002685	accessory	E	homoprotocatechuate 2,3-dioxygenase
B. ovis	GCA_000016845.1	OG0002522	accessory	O	urease accessory protein UreG
B. ovis	GCA_000016845.1	OG0001341	accessory	S	hypothetical protein
B. ovis	GCA_000016845.1	OG0003867	accessory	L	transposase family protein
B. ovis	GCA_000016845.1	OG0002653	accessory	H	aspartate aminotransferase family protein
B. canis	GCA_000018525.1	OG0000021	core	M	GDP-mannose 4,6-dehydratase
B. canis	GCA_000018525.1	OG0000024	core	P	ABC transporter permease
B. canis	GCA_000018525.1	OG0000141	core	S	DUF1612 and helix-turn-helix domain
B. canis	GCA_000018525.1	OG0000391	core	CF	Glycerol kinase
B. canis	GCA_000018525.1	OG0000412	core	P	ABC transporter ATP-binding protein
B. canis	GCA_000018525.1	OG0000450	core	L	ATP-dependent helicase
B. canis	GCA_000018525.1	OG0000487	core	U	type IV secretion system protein
B. canis	GCA_000018525.1	OG0000497	core	O	chaperonin GroEL
B. canis	GCA_000018525.1	OG0000527	core	E	APC family permease
B. canis	GCA_000018525.1	OG0000626	core	S	YeeE/YedE family protein
B. canis	GCA_000018525.1	OG0000757	core	ET	ABC transporter substrate-binding protein
B. canis	GCA_000018525.1	OG0000787	core	E	ornithine carbamoyltransferase
B. canis	GCA_000018525.1	OG0000922	core	F	ribonucleotide-diphosphate reductase subunit alpha
B. canis	GCA_000018525.1	OG0000923	core	F	ribonucleotide reductase stimulatory protein
B. canis	GCA_000018525.1	OG0000972	core	U	signal recognition particle-docking protein FtsY
B. canis	GCA_000018525.1	OG0001251	core	F	transketolase family protein
B. canis	GCA_000018525.1	OG0001304	core	U	type IV secretion system protein
B. canis	GCA_000018525.1	OG0001981	core	S	RES family NAD+ phosphorylase
B. canis	GCA_000018525.1	OG0001993	core	K	GntR family transcriptional regulator
B. canis	GCA_000018525.1	OG0002647	accessory	L	transposase family protein
B. canis	GCA_000018525.1	OG0002603	accessory	L	transposase family protein
B. canis	GCA_000018525.1	OG0000373	accessory	S	MFS transporter
B. canis	GCA_000018525.1	OG0003031	accessory	S	type 1 glutamine amidotransferase domain
B. canis	GCA_000018525.1	OG0003179	accessory	K	AlpA family phage regulatory protein
B. canis	GCA_000018525.1	OG0003192	accessory	S	ABC-three component system protein
B. canis	GCA_000018525.1	OG0003194	accessory	S	ABC-three component system protein
B. canis	GCA_000018525.1	OG0003223	accessory	Q	VOC family protein
B. canis	GCA_000018525.1	OG0002527	accessory	G	MDR/zinc-dependent alcohol dehydrogenase-like family protein
B. canis	GCA_000018525.1	OG0002522	accessory	O	urease accessory protein UreG
B. canis	GCA_000018525.1	OG0001995	accessory	I	acyl-CoA dehydrogenase family protein
B. canis	GCA_000018525.1	OG0000010	accessory	E	ABC transporter ATP-binding protein
B. canis	GCA_000018525.1	OG0002483	accessory	EP	ABC transporter permease
B. canis	GCA_000018525.1	OG0000050	accessory	C	aldehyde dehydrogenase family protein
B. canis	GCA_000018525.1	OG0002707	accessory	G	HpcH/HpaI aldolase/citrate lyase family protein
B. canis	GCA_000018525.1	OG0002726	accessory	Q	fumarylacetoacetate hydrolase family protein
B. canis	GCA_000018525.1	OG0002685	accessory	E	homoprotocatechuate 2,3-dioxygenase
B. canis	GCA_000018525.1	OG0002684	accessory	C	aldehyde dehydrogenase family protein
B. canis	GCA_000018525.1	OG0002653	accessory	H	aspartate aminotransferase family protein
B. canis	GCA_000018525.1	OG0002680	accessory	H	HAD family hydrolase
B. canis	GCA_000018525.1	OG0002464	accessory	E	APC family permease
B. canis	GCA_000018525.1	OG0002169	accessory	C	aldehyde dehydrogenase family protein
B. canis	GCA_000018525.1	OG0001308	accessory	EP	ABC transporter permease
B. abortus	GCA_000018725.1	OG0000021	core	M	GDP-mannose 4,6-dehydratase
B. abortus	GCA_000018725.1	OG0000024	core	P	ABC transporter permease
B. abortus	GCA_000018725.1	OG0000141	core	S	DUF1612 and helix-turn-helix domain
B. abortus	GCA_000018725.1	OG0000391	core	CF	Glycerol kinase
B. abortus	GCA_000018725.1	OG0000412	core	P	ABC transporter ATP-binding protein
B. abortus	GCA_000018725.1	OG0000450	core	L	ATP-dependent helicase
B. abortus	GCA_000018725.1	OG0000487	core	U	type IV secretion system protein
B. abortus	GCA_000018725.1	OG0000497	core	O	chaperonin GroEL
B. abortus	GCA_000018725.1	OG0000527	core	E	APC family permease
B. abortus	GCA_000018725.1	OG0000626	core	S	YeeE/YedE family protein
B. abortus	GCA_000018725.1	OG0000757	core	ET	ABC transporter substrate-binding protein
B. abortus	GCA_000018725.1	OG0000787	core	E	ornithine carbamoyltransferase
B. abortus	GCA_000018725.1	OG0000922	core	F	ribonucleotide-diphosphate reductase subunit alpha
B. abortus	GCA_000018725.1	OG0000923	core	F	ribonucleotide reductase stimulatory protein
B. abortus	GCA_000018725.1	OG0000972	core	U	signal recognition particle-docking protein FtsY
B. abortus	GCA_000018725.1	OG0001251	core	F	transketolase family protein
B. abortus	GCA_000018725.1	OG0001304	core	U	type IV secretion system protein
B. abortus	GCA_000018725.1	OG0001981	core	S	RES family NAD+ phosphorylase
B. abortus	GCA_000018725.1	OG0001993	core	K	GntR family transcriptional regulator
B. abortus	GCA_000018725.1	OG0002603	accessory	L	transposase family protein
B. abortus	GCA_000018725.1	OG0003150	accessory	EP	ABC transporter permease
B. abortus	GCA_000018725.1	OG0002465	accessory	Q	fumarylacetoacetate hydrolase family protein
B. abortus	GCA_000018725.1	OG0002647	accessory	L	transposase family protein
B. abortus	GCA_000018725.1	OG0003127	accessory	G	MDR/zinc-dependent alcohol dehydrogenase-like family protein
B. abortus	GCA_000018725.1	OG0002527	accessory	G	MDR/zinc-dependent alcohol dehydrogenase-like family protein
B. abortus	GCA_000018725.1	OG0002522	accessory	O	urease accessory protein UreG
B. abortus	GCA_000018725.1	OG0001995	accessory	I	acyl-CoA dehydrogenase family protein
B. abortus	GCA_000018725.1	OG0002231	accessory	I	CaiB/BaiF CoA-transferase family protein
B. abortus	GCA_000018725.1	OG0002483	accessory	EP	ABC transporter permease
B. abortus	GCA_000018725.1	OG0000010	accessory	E	ABC transporter ATP-binding protein
B. abortus	GCA_000018725.1	OG0000050	accessory	C	aldehyde dehydrogenase family protein
B. abortus	GCA_000018725.1	OG0002707	accessory	G	HpcH/HpaI aldolase/citrate lyase family protein
B. abortus	GCA_000018725.1	OG0002726	accessory	Q	fumarylacetoacetate hydrolase family protein
B. abortus	GCA_000018725.1	OG0002685	accessory	E	homoprotocatechuate 2,3-dioxygenase
B. abortus	GCA_000018725.1	OG0002684	accessory	C	aldehyde dehydrogenase family protein
B. abortus	GCA_000018725.1	OG0002653	accessory	H	aspartate aminotransferase family protein
B. abortus	GCA_000018725.1	OG0002680	accessory	H	HAD family hydrolase
B. abortus	GCA_000018725.1	OG0002464	accessory	E	APC family permease
B. abortus	GCA_000018725.1	OG0002169	accessory	C	aldehyde dehydrogenase family protein
B. abortus	GCA_000018725.1	OG0001308	accessory	EP	ABC transporter permease
B. suis	GCA_000018905.1	OG0000021	core	M	GDP-mannose 4,6-dehydratase
B. suis	GCA_000018905.1	OG0000024	core	P	ABC transporter permease
B. suis	GCA_000018905.1	OG0000141	core	S	DUF1612 and helix-turn-helix domain
B. suis	GCA_000018905.1	OG0000391	core	CF	Glycerol kinase
B. suis	GCA_000018905.1	OG0000412	core	P	ABC transporter ATP-binding protein
B. suis	GCA_000018905.1	OG0000450	core	L	ATP-dependent helicase
B. suis	GCA_000018905.1	OG0000487	core	U	type IV secretion system protein
B. suis	GCA_000018905.1	OG0000497	core	O	chaperonin GroEL
B. suis	GCA_000018905.1	OG0000527	core	E	APC family permease
B. suis	GCA_000018905.1	OG0000626	core	S	YeeE/YedE family protein
B. suis	GCA_000018905.1	OG0000757	core	ET	ABC transporter substrate-binding protein
B. suis	GCA_000018905.1	OG0000787	core	E	ornithine carbamoyltransferase
B. suis	GCA_000018905.1	OG0000922	core	F	ribonucleotide-diphosphate reductase subunit alpha
B. suis	GCA_000018905.1	OG0000923	core	F	ribonucleotide reductase stimulatory protein
B. suis	GCA_000018905.1	OG0000972	core	U	signal recognition particle-docking protein FtsY
B. suis	GCA_000018905.1	OG0001251	core	F	transketolase family protein
B. suis	GCA_000018905.1	OG0001304	core	U	type IV secretion system protein
B. suis	GCA_000018905.1	OG0001981	core	S	RES family NAD+ phosphorylase
B. suis	GCA_000018905.1	OG0001993	core	K	GntR family transcriptional regulator
B. suis	GCA_000018905.1	OG0002603	accessory	L	transposase family protein
B. suis	GCA_000018905.1	OG0003031	accessory	S	type 1 glutamine amidotransferase domain
B. suis	GCA_000018905.1	OG0003179	accessory	K	AlpA family phage regulatory protein
B. suis	GCA_000018905.1	OG0003192	accessory	S	ABC-three component system protein
B. suis	GCA_000018905.1	OG0003194	accessory	S	ABC-three component system protein
B. suis	GCA_000018905.1	OG0002680	accessory	H	HAD family hydrolase
B. suis	GCA_000018905.1	OG0002647	accessory	L	transposase family protein
B. suis	GCA_000018905.1	OG0002527	accessory	G	MDR/zinc-dependent alcohol dehydrogenase-like family protein
B. suis	GCA_000018905.1	OG0001995	accessory	I	acyl-CoA dehydrogenase family protein
B. suis	GCA_000018905.1	OG0000010	accessory	E	ABC transporter ATP-binding protein
B. suis	GCA_000018905.1	OG0000913	accessory	E	ABC transporter ATP-binding protein
B. suis	GCA_000018905.1	OG0002483	accessory	EP	ABC transporter permease
B. suis	GCA_000018905.1	OG0000050	accessory	C	aldehyde dehydrogenase family protein
B. suis	GCA_000018905.1	OG0002707	accessory	G	HpcH/HpaI aldolase/citrate lyase family protein
B. suis	GCA_000018905.1	OG0002726	accessory	Q	fumarylacetoacetate hydrolase family protein
B. suis	GCA_000018905.1	OG0002685	accessory	E	homoprotocatechuate 2,3-dioxygenase
B. suis	GCA_000018905.1	OG0002684	accessory	C	aldehyde dehydrogenase family protein
B. suis	GCA_000018905.1	OG0002653	accessory	H	aspartate aminotransferase family protein
B. suis	GCA_000018905.1	OG0002464	accessory	E	APC family permease
B. suis	GCA_000018905.1	OG0002169	accessory	C	aldehyde dehydrogenase family protein
B. melitensis	GCA_000022625.1	OG0000021	core	M	GDP-mannose 4,6-dehydratase
B. melitensis	GCA_000022625.1	OG0000024	core	P	ABC transporter permease
B. melitensis	GCA_000022625.1	OG0000141	core	S	DUF1612 and helix-turn-helix domain
B. melitensis	GCA_000022625.1	OG0000391	core	CF	Glycerol kinase
B. melitensis	GCA_000022625.1	OG0000412	core	P	ABC transporter ATP-binding protein
B. melitensis	GCA_000022625.1	OG0000450	core	L	ATP-dependent helicase
B. melitensis	GCA_000022625.1	OG0000487	core	U	type IV secretion system protein
B. melitensis	GCA_000022625.1	OG0000497	core	O	chaperonin GroEL
B. melitensis	GCA_000022625.1	OG0000527	core	E	APC family permease
B. melitensis	GCA_000022625.1	OG0000626	core	S	YeeE/YedE family protein
B. melitensis	GCA_000022625.1	OG0000757	core	ET	ABC transporter substrate-binding protein
B. melitensis	GCA_000022625.1	OG0000787	core	E	ornithine carbamoyltransferase
B. melitensis	GCA_000022625.1	OG0000922	core	F	ribonucleotide-diphosphate reductase subunit alpha
B. melitensis	GCA_000022625.1	OG0000923	core	F	ribonucleotide reductase stimulatory protein
B. melitensis	GCA_000022625.1	OG0000972	core	U	signal recognition particle-docking protein FtsY
B. melitensis	GCA_000022625.1	OG0001251	core	F	transketolase family protein
B. melitensis	GCA_000022625.1	OG0001304	core	U	type IV secretion system protein
B. melitensis	GCA_000022625.1	OG0001981	core	S	RES family NAD+ phosphorylase
B. melitensis	GCA_000022625.1	OG0001993	core	K	GntR family transcriptional regulator
B. melitensis	GCA_000022625.1	OG0002603	accessory	L	transposase family protein
B. melitensis	GCA_000022625.1	OG0003031	accessory	S	type 1 glutamine amidotransferase domain
B. melitensis	GCA_000022625.1	OG0002465	accessory	Q	fumarylacetoacetate hydrolase family protein
B. melitensis	GCA_000022625.1	OG0002647	accessory	L	transposase family protein
B. melitensis	GCA_000022625.1	OG0002527	accessory	G	MDR/zinc-dependent alcohol dehydrogenase-like family protein
B. melitensis	GCA_000022625.1	OG0002522	accessory	O	urease accessory protein UreG
B. melitensis	GCA_000022625.1	OG0003164	accessory	S	hypothetical protein
B. melitensis	GCA_000022625.1	OG0001995	accessory	I	acyl-CoA dehydrogenase family protein
B. melitensis	GCA_000022625.1	OG0000010	accessory	E	ABC transporter ATP-binding protein
B. melitensis	GCA_000022625.1	OG0002483	accessory	EP	ABC transporter permease
B. melitensis	GCA_000022625.1	OG0000050	accessory	C	aldehyde dehydrogenase family protein
B. melitensis	GCA_000022625.1	OG0002707	accessory	G	HpcH/HpaI aldolase/citrate lyase family protein
B. melitensis	GCA_000022625.1	OG0002726	accessory	Q	fumarylacetoacetate hydrolase family protein
B. melitensis	GCA_000022625.1	OG0002685	accessory	E	homoprotocatechuate 2,3-dioxygenase
B. melitensis	GCA_000022625.1	OG0002684	accessory	C	aldehyde dehydrogenase family protein
B. melitensis	GCA_000022625.1	OG0002653	accessory	H	aspartate aminotransferase family protein
B. melitensis	GCA_000022625.1	OG0002680	accessory	H	HAD family hydrolase
B. melitensis	GCA_000022625.1	OG0002464	accessory	E	APC family permease
B. melitensis	GCA_000022625.1	OG0002169	accessory	C	aldehyde dehydrogenase family protein
B. microti	GCA_000022745.1	OG0000021	core	M	GDP-mannose 4,6-dehydratase
B. microti	GCA_000022745.1	OG0000024	core	P	ABC transporter permease
B. microti	GCA_000022745.1	OG0000141	core	S	DUF1612 and helix-turn-helix domain
B. microti	GCA_000022745.1	OG0000391	core	CF	Glycerol kinase
B. microti	GCA_000022745.1	OG0000412	core	P	ABC transporter ATP-binding protein
B. microti	GCA_000022745.1	OG0000450	core	L	ATP-dependent helicase
B. microti	GCA_000022745.1	OG0000487	core	U	type IV secretion system protein
B. microti	GCA_000022745.1	OG0000497	core	O	chaperonin GroEL
B. microti	GCA_000022745.1	OG0000527	core	E	APC family permease
B. microti	GCA_000022745.1	OG0000626	core	S	YeeE/YedE family protein
B. microti	GCA_000022745.1	OG0000757	core	ET	ABC transporter substrate-binding protein
B. microti	GCA_000022745.1	OG0000787	core	E	ornithine carbamoyltransferase
B. microti	GCA_000022745.1	OG0000922	core	F	ribonucleotide-diphosphate reductase subunit alpha
B. microti	GCA_000022745.1	OG0000923	core	F	ribonucleotide reductase stimulatory protein
B. microti	GCA_000022745.1	OG0000972	core	U	signal recognition particle-docking protein FtsY
B. microti	GCA_000022745.1	OG0001251	core	F	transketolase family protein
B. microti	GCA_000022745.1	OG0001304	core	U	type IV secretion system protein
B. microti	GCA_000022745.1	OG0001981	core	S	RES family NAD+ phosphorylase
B. microti	GCA_000022745.1	OG0001993	core	K	GntR family transcriptional regulator
B. microti	GCA_000022745.1	OG0002603	accessory	L	transposase family protein
B. microti	GCA_000022745.1	OG0003031	accessory	S	type 1 glutamine amidotransferase domain
B. microti	GCA_000022745.1	OG0003179	accessory	K	AlpA family phage regulatory protein
B. microti	GCA_000022745.1	OG0003192	accessory	S	ABC-three component system protein
B. microti	GCA_000022745.1	OG0003194	accessory	S	ABC-three component system protein
B. microti	GCA_000022745.1	OG0002647	accessory	L	transposase family protein
B. microti	GCA_000022745.1	OG0002527	accessory	G	MDR/zinc-dependent alcohol dehydrogenase-like family protein
B. microti	GCA_000022745.1	OG0002522	accessory	O	urease accessory protein UreG
B. microti	GCA_000022745.1	OG0001995	accessory	I	acyl-CoA dehydrogenase family protein
B. microti	GCA_000022745.1	OG0000010	accessory	E	ABC transporter ATP-binding protein
B. microti	GCA_000022745.1	OG0002483	accessory	EP	ABC transporter permease
B. microti	GCA_000022745.1	OG0000050	accessory	C	aldehyde dehydrogenase family protein
B. microti	GCA_000022745.1	OG0002707	accessory	G	HpcH/HpaI aldolase/citrate lyase family protein
B. microti	GCA_000022745.1	OG0002726	accessory	Q	fumarylacetoacetate hydrolase family protein
B. microti	GCA_000022745.1	OG0002685	accessory	E	homoprotocatechuate 2,3-dioxygenase
B. microti	GCA_000022745.1	OG0002684	accessory	C	aldehyde dehydrogenase family protein
B. microti	GCA_000022745.1	OG0002653	accessory	H	aspartate aminotransferase family protein
B. microti	GCA_000022745.1	OG0002680	accessory	H	HAD family hydrolase
B. microti	GCA_000022745.1	OG0002464	accessory	E	APC family permease
B. microti	GCA_000022745.1	OG0002169	accessory	C	aldehyde dehydrogenase family protein
B. abortus	GCA_000054005.1	OG0000021	core	M	GDP-mannose 4,6-dehydratase
B. abortus	GCA_000054005.1	OG0000024	core	P	ABC transporter permease
B. abortus	GCA_000054005.1	OG0000141	core	S	DUF1612 and helix-turn-helix domain
B. abortus	GCA_000054005.1	OG0000391	core	CF	Glycerol kinase
B. abortus	GCA_000054005.1	OG0000412	core	P	ABC transporter ATP-binding protein
B. abortus	GCA_000054005.1	OG0000450	core	L	ATP-dependent helicase
B. abortus	GCA_000054005.1	OG0000487	core	U	type IV secretion system protein
B. abortus	GCA_000054005.1	OG0000497	core	O	chaperonin GroEL
B. abortus	GCA_000054005.1	OG0000527	core	E	APC family permease
B. abortus	GCA_000054005.1	OG0000626	core	S	YeeE/YedE family protein
B. abortus	GCA_000054005.1	OG0000757	core	ET	ABC transporter substrate-binding protein
B. abortus	GCA_000054005.1	OG0000787	core	E	ornithine carbamoyltransferase
B. abortus	GCA_000054005.1	OG0000922	core	F	ribonucleotide-diphosphate reductase subunit alpha
B. abortus	GCA_000054005.1	OG0000923	core	F	ribonucleotide reductase stimulatory protein
B. abortus	GCA_000054005.1	OG0000972	core	U	signal recognition particle-docking protein FtsY
B. abortus	GCA_000054005.1	OG0001251	core	F	transketolase family protein
B. abortus	GCA_000054005.1	OG0001304	core	U	type IV secretion system protein
B. abortus	GCA_000054005.1	OG0001981	core	S	RES family NAD+ phosphorylase
B. abortus	GCA_000054005.1	OG0001993	core	K	GntR family transcriptional regulator
B. abortus	GCA_000054005.1	OG0002603	accessory	L	transposase family protein
B. abortus	GCA_000054005.1	OG0003150	accessory	EP	ABC transporter permease
B. abortus	GCA_000054005.1	OG0002465	accessory	Q	fumarylacetoacetate hydrolase family protein
B. abortus	GCA_000054005.1	OG0002647	accessory	L	transposase family protein
B. abortus	GCA_000054005.1	OG0003127	accessory	G	MDR/zinc-dependent alcohol dehydrogenase-like family protein
B. abortus	GCA_000054005.1	OG0002527	accessory	G	MDR/zinc-dependent alcohol dehydrogenase-like family protein
B. abortus	GCA_000054005.1	OG0002522	accessory	O	urease accessory protein UreG
B. abortus	GCA_000054005.1	OG0001995	accessory	I	acyl-CoA dehydrogenase family protein
B. abortus	GCA_000054005.1	OG0002231	accessory	I	CaiB/BaiF CoA-transferase family protein
B. abortus	GCA_000054005.1	OG0003037	accessory	C	Glycerol kinase
B. abortus	GCA_000054005.1	OG0002483	accessory	EP	ABC transporter permease
B. abortus	GCA_000054005.1	OG0000010	accessory	E	ABC transporter ATP-binding protein
B. abortus	GCA_000054005.1	OG0000050	accessory	C	aldehyde dehydrogenase family protein
B. abortus	GCA_000054005.1	OG0002707	accessory	G	HpcH/HpaI aldolase/citrate lyase family protein
B. abortus	GCA_000054005.1	OG0002726	accessory	Q	fumarylacetoacetate hydrolase family protein
B. abortus	GCA_000054005.1	OG0002685	accessory	E	homoprotocatechuate 2,3-dioxygenase
B. abortus	GCA_000054005.1	OG0002684	accessory	C	aldehyde dehydrogenase family protein
B. abortus	GCA_000054005.1	OG0002653	accessory	H	aspartate aminotransferase family protein
B. abortus	GCA_000054005.1	OG0002680	accessory	H	HAD family hydrolase
B. abortus	GCA_000054005.1	OG0002464	accessory	E	APC family permease
B. abortus	GCA_000054005.1	OG0002169	accessory	C	aldehyde dehydrogenase family protein
B. abortus	GCA_000054005.1	OG0001308	accessory	EP	ABC transporter permease
B. melitensis	GCA_000192725.1	OG0000021	core	M	GDP-mannose 4,6-dehydratase
B. melitensis	GCA_000192725.1	OG0000024	core	P	ABC transporter permease
B. melitensis	GCA_000192725.1	OG0000141	core	S	DUF1612 and helix-turn-helix domain
B. melitensis	GCA_000192725.1	OG0000391	core	CF	Glycerol kinase
B. melitensis	GCA_000192725.1	OG0000412	core	P	ABC transporter ATP-binding protein
B. melitensis	GCA_000192725.1	OG0000450	core	L	ATP-dependent helicase
B. melitensis	GCA_000192725.1	OG0000487	core	U	type IV secretion system protein
B. melitensis	GCA_000192725.1	OG0000497	core	O	chaperonin GroEL
B. melitensis	GCA_000192725.1	OG0000527	core	E	APC family permease
B. melitensis	GCA_000192725.1	OG0000626	core	S	YeeE/YedE family protein
B. melitensis	GCA_000192725.1	OG0000757	core	ET	ABC transporter substrate-binding protein
B. melitensis	GCA_000192725.1	OG0000787	core	E	ornithine carbamoyltransferase
B. melitensis	GCA_000192725.1	OG0000922	core	F	ribonucleotide-diphosphate reductase subunit alpha
B. melitensis	GCA_000192725.1	OG0000923	core	F	ribonucleotide reductase stimulatory protein
B. melitensis	GCA_000192725.1	OG0000972	core	U	signal recognition particle-docking protein FtsY
B. melitensis	GCA_000192725.1	OG0001251	core	F	transketolase family protein
B. melitensis	GCA_000192725.1	OG0001304	core	U	type IV secretion system protein
B. melitensis	GCA_000192725.1	OG0001981	core	S	RES family NAD+ phosphorylase
B. melitensis	GCA_000192725.1	OG0001993	core	K	GntR family transcriptional regulator
B. melitensis	GCA_000192725.1	OG0002603	accessory	L	transposase family protein
B. melitensis	GCA_000192725.1	OG0003031	accessory	S	type 1 glutamine amidotransferase domain
B. melitensis	GCA_000192725.1	OG0002465	accessory	Q	fumarylacetoacetate hydrolase family protein
B. melitensis	GCA_000192725.1	OG0002647	accessory	L	transposase family protein
B. melitensis	GCA_000192725.1	OG0002527	accessory	G	MDR/zinc-dependent alcohol dehydrogenase-like family protein
B. melitensis	GCA_000192725.1	OG0002522	accessory	O	urease accessory protein UreG
B. melitensis	GCA_000192725.1	OG0003164	accessory	S	hypothetical protein
B. melitensis	GCA_000192725.1	OG0001995	accessory	I	acyl-CoA dehydrogenase family protein
B. melitensis	GCA_000192725.1	OG0000010	accessory	E	ABC transporter ATP-binding protein
B. melitensis	GCA_000192725.1	OG0002483	accessory	EP	ABC transporter permease
B. melitensis	GCA_000192725.1	OG0003037	accessory	C	Glycerol kinase
B. melitensis	GCA_000192725.1	OG0000050	accessory	C	aldehyde dehydrogenase family protein
B. melitensis	GCA_000192725.1	OG0002707	accessory	G	HpcH/HpaI aldolase/citrate lyase family protein
B. melitensis	GCA_000192725.1	OG0002726	accessory	Q	fumarylacetoacetate hydrolase family protein
B. melitensis	GCA_000192725.1	OG0002685	accessory	E	homoprotocatechuate 2,3-dioxygenase
B. melitensis	GCA_000192725.1	OG0002684	accessory	C	aldehyde dehydrogenase family protein
B. melitensis	GCA_000192725.1	OG0002653	accessory	H	aspartate aminotransferase family protein
B. melitensis	GCA_000192725.1	OG0002680	accessory	H	HAD family hydrolase
B. melitensis	GCA_000192725.1	OG0002464	accessory	E	APC family permease
B. melitensis	GCA_000192725.1	OG0002169	accessory	C	aldehyde dehydrogenase family protein
B. melitensis	GCA_000192885.1	OG0000021	core	M	GDP-mannose 4,6-dehydratase
B. melitensis	GCA_000192885.1	OG0000024	core	P	ABC transporter permease
B. melitensis	GCA_000192885.1	OG0000141	core	S	DUF1612 and helix-turn-helix domain
B. melitensis	GCA_000192885.1	OG0000391	core	CF	Glycerol kinase
B. melitensis	GCA_000192885.1	OG0000412	core	P	ABC transporter ATP-binding protein
B. melitensis	GCA_000192885.1	OG0000450	core	L	ATP-dependent helicase
B. melitensis	GCA_000192885.1	OG0000487	core	U	type IV secretion system protein
B. melitensis	GCA_000192885.1	OG0000497	core	O	chaperonin GroEL
B. melitensis	GCA_000192885.1	OG0000527	core	E	APC family permease
B. melitensis	GCA_000192885.1	OG0000626	core	S	YeeE/YedE family protein
B. melitensis	GCA_000192885.1	OG0000757	core	ET	ABC transporter substrate-binding protein
B. melitensis	GCA_000192885.1	OG0000787	core	E	ornithine carbamoyltransferase
B. melitensis	GCA_000192885.1	OG0000922	core	F	ribonucleotide-diphosphate reductase subunit alpha
B. melitensis	GCA_000192885.1	OG0000923	core	F	ribonucleotide reductase stimulatory protein
B. melitensis	GCA_000192885.1	OG0000972	core	U	signal recognition particle-docking protein FtsY
B. melitensis	GCA_000192885.1	OG0001251	core	F	transketolase family protein
B. melitensis	GCA_000192885.1	OG0001304	core	U	type IV secretion system protein
B. melitensis	GCA_000192885.1	OG0001981	core	S	RES family NAD+ phosphorylase
B. melitensis	GCA_000192885.1	OG0001993	core	K	GntR family transcriptional regulator
B. melitensis	GCA_000192885.1	OG0002603	accessory	L	transposase family protein
B. melitensis	GCA_000192885.1	OG0003031	accessory	S	type 1 glutamine amidotransferase domain
B. melitensis	GCA_000192885.1	OG0002465	accessory	Q	fumarylacetoacetate hydrolase family protein
B. melitensis	GCA_000192885.1	OG0002647	accessory	L	transposase family protein
B. melitensis	GCA_000192885.1	OG0002527	accessory	G	MDR/zinc-dependent alcohol dehydrogenase-like family protein
B. melitensis	GCA_000192885.1	OG0002522	accessory	O	urease accessory protein UreG
B. melitensis	GCA_000192885.1	OG0003164	accessory	S	hypothetical protein
B. melitensis	GCA_000192885.1	OG0001995	accessory	I	acyl-CoA dehydrogenase family protein
B. melitensis	GCA_000192885.1	OG0000010	accessory	E	ABC transporter ATP-binding protein
B. melitensis	GCA_000192885.1	OG0002483	accessory	EP	ABC transporter permease
B. melitensis	GCA_000192885.1	OG0003037	accessory	C	Glycerol kinase
B. melitensis	GCA_000192885.1	OG0000050	accessory	C	aldehyde dehydrogenase family protein
B. melitensis	GCA_000192885.1	OG0002707	accessory	G	HpcH/HpaI aldolase/citrate lyase family protein
B. melitensis	GCA_000192885.1	OG0002726	accessory	Q	fumarylacetoacetate hydrolase family protein
B. melitensis	GCA_000192885.1	OG0002685	accessory	E	homoprotocatechuate 2,3-dioxygenase
B. melitensis	GCA_000192885.1	OG0002684	accessory	C	aldehyde dehydrogenase family protein
B. melitensis	GCA_000192885.1	OG0002653	accessory	H	aspartate aminotransferase family protein
B. melitensis	GCA_000192885.1	OG0002680	accessory	H	HAD family hydrolase
B. melitensis	GCA_000192885.1	OG0002464	accessory	E	APC family permease
B. melitensis	GCA_000192885.1	OG0002169	accessory	C	aldehyde dehydrogenase family protein
B. pinnipedialis	GCA_000221005.1	OG0000021	core	M	GDP-mannose 4,6-dehydratase
B. pinnipedialis	GCA_000221005.1	OG0000024	core	P	ABC transporter permease
B. pinnipedialis	GCA_000221005.1	OG0000141	core	S	DUF1612 and helix-turn-helix domain
B. pinnipedialis	GCA_000221005.1	OG0000391	core	CF	Glycerol kinase
B. pinnipedialis	GCA_000221005.1	OG0000412	core	P	ABC transporter ATP-binding protein
B. pinnipedialis	GCA_000221005.1	OG0000450	core	L	ATP-dependent helicase
B. pinnipedialis	GCA_000221005.1	OG0000487	core	U	type IV secretion system protein
B. pinnipedialis	GCA_000221005.1	OG0000497	core	O	chaperonin GroEL
B. pinnipedialis	GCA_000221005.1	OG0000527	core	E	APC family permease
B. pinnipedialis	GCA_000221005.1	OG0000626	core	S	YeeE/YedE family protein
B. pinnipedialis	GCA_000221005.1	OG0000757	core	ET	ABC transporter substrate-binding protein
B. pinnipedialis	GCA_000221005.1	OG0000787	core	E	ornithine carbamoyltransferase
B. pinnipedialis	GCA_000221005.1	OG0000922	core	F	ribonucleotide-diphosphate reductase subunit alpha
B. pinnipedialis	GCA_000221005.1	OG0000923	core	F	ribonucleotide reductase stimulatory protein
B. pinnipedialis	GCA_000221005.1	OG0000972	core	U	signal recognition particle-docking protein FtsY
B. pinnipedialis	GCA_000221005.1	OG0001251	core	F	transketolase family protein
B. pinnipedialis	GCA_000221005.1	OG0001304	core	U	type IV secretion system protein
B. pinnipedialis	GCA_000221005.1	OG0001981	core	S	RES family NAD+ phosphorylase
B. pinnipedialis	GCA_000221005.1	OG0001993	core	K	GntR family transcriptional regulator
B. pinnipedialis	GCA_000221005.1	OG0002603	accessory	L	transposase family protein
B. pinnipedialis	GCA_000221005.1	OG0003031	accessory	S	type 1 glutamine amidotransferase domain
B. pinnipedialis	GCA_000221005.1	OG0002647	accessory	L	transposase family protein
B. pinnipedialis	GCA_000221005.1	OG0002527	accessory	G	MDR/zinc-dependent alcohol dehydrogenase-like family protein
B. pinnipedialis	GCA_000221005.1	OG0002522	accessory	O	urease accessory protein UreG
B. pinnipedialis	GCA_000221005.1	OG0003164	accessory	S	hypothetical protein
B. pinnipedialis	GCA_000221005.1	OG0001995	accessory	I	acyl-CoA dehydrogenase family protein
B. pinnipedialis	GCA_000221005.1	OG0002231	accessory	I	CaiB/BaiF CoA-transferase family protein
B. pinnipedialis	GCA_000221005.1	OG0000010	accessory	E	ABC transporter ATP-binding protein
B. pinnipedialis	GCA_000221005.1	OG0000913	accessory	E	ABC transporter ATP-binding protein
B. pinnipedialis	GCA_000221005.1	OG0002483	accessory	EP	ABC transporter permease
B. pinnipedialis	GCA_000221005.1	OG0003641	accessory	EQ	hydantoinase B/oxoprolinase family protein
B. pinnipedialis	GCA_000221005.1	OG0003563	accessory	EQ	hydantoinase/oxoprolinase family protein
B. pinnipedialis	GCA_000221005.1	OG0003867	accessory	L	transposase family protein
B. pinnipedialis	GCA_000221005.1	OG0000050	accessory	C	aldehyde dehydrogenase family protein
B. pinnipedialis	GCA_000221005.1	OG0002707	accessory	G	HpcH/HpaI aldolase/citrate lyase family protein
B. pinnipedialis	GCA_000221005.1	OG0003347	accessory	Q	fumarylacetoacetate hydrolase family protein
B. pinnipedialis	GCA_000221005.1	OG0002726	accessory	Q	fumarylacetoacetate hydrolase family protein
B. pinnipedialis	GCA_000221005.1	OG0002685	accessory	E	homoprotocatechuate 2,3-dioxygenase
B. pinnipedialis	GCA_000221005.1	OG0002170	accessory	E	aspartate aminotransferase family protein
B. pinnipedialis	GCA_000221005.1	OG0002653	accessory	H	aspartate aminotransferase family protein
B. pinnipedialis	GCA_000221005.1	OG0002680	accessory	H	HAD family hydrolase
B. pinnipedialis	GCA_000221005.1	OG0002464	accessory	E	APC family permease
B. pinnipedialis	GCA_000221005.1	OG0002169	accessory	C	aldehyde dehydrogenase family protein
B. pinnipedialis	GCA_000221005.1	OG0001308	accessory	EP	ABC transporter permease
B. suis	GCA_000223195.1	OG0000021	core	M	GDP-mannose 4,6-dehydratase
B. suis	GCA_000223195.1	OG0000024	core	P	ABC transporter permease
B. suis	GCA_000223195.1	OG0000141	core	S	DUF1612 and helix-turn-helix domain
B. suis	GCA_000223195.1	OG0000391	core	CF	Glycerol kinase
B. suis	GCA_000223195.1	OG0000412	core	P	ABC transporter ATP-binding protein
B. suis	GCA_000223195.1	OG0000450	core	L	ATP-dependent helicase
B. suis	GCA_000223195.1	OG0000487	core	U	type IV secretion system protein
B. suis	GCA_000223195.1	OG0000497	core	O	chaperonin GroEL
B. suis	GCA_000223195.1	OG0000527	core	E	APC family permease
B. suis	GCA_000223195.1	OG0000626	core	S	YeeE/YedE family protein
B. suis	GCA_000223195.1	OG0000757	core	ET	ABC transporter substrate-binding protein
B. suis	GCA_000223195.1	OG0000787	core	E	ornithine carbamoyltransferase
B. suis	GCA_000223195.1	OG0000922	core	F	ribonucleotide-diphosphate reductase subunit alpha
B. suis	GCA_000223195.1	OG0000923	core	F	ribonucleotide reductase stimulatory protein
B. suis	GCA_000223195.1	OG0000972	core	U	signal recognition particle-docking protein FtsY
B. suis	GCA_000223195.1	OG0001251	core	F	transketolase family protein
B. suis	GCA_000223195.1	OG0001304	core	U	type IV secretion system protein
B. suis	GCA_000223195.1	OG0001981	core	S	RES family NAD+ phosphorylase
B. suis	GCA_000223195.1	OG0001993	core	K	GntR family transcriptional regulator
B. melitensis	GCA_000227645.1	OG0000021	core	M	GDP-mannose 4,6-dehydratase
B. melitensis	GCA_000227645.1	OG0000024	core	P	ABC transporter permease
B. melitensis	GCA_000227645.1	OG0000141	core	S	DUF1612 and helix-turn-helix domain
B. melitensis	GCA_000227645.1	OG0000391	core	CF	Glycerol kinase
B. melitensis	GCA_000227645.1	OG0000412	core	P	ABC transporter ATP-binding protein
B. melitensis	GCA_000227645.1	OG0000450	core	L	ATP-dependent helicase
B. melitensis	GCA_000227645.1	OG0000487	core	U	type IV secretion system protein
B. melitensis	GCA_000227645.1	OG0000497	core	O	chaperonin GroEL
B. melitensis	GCA_000227645.1	OG0000527	core	E	APC family permease
B. melitensis	GCA_000227645.1	OG0000626	core	S	YeeE/YedE family protein
B. melitensis	GCA_000227645.1	OG0000757	core	ET	ABC transporter substrate-binding protein
B. melitensis	GCA_000227645.1	OG0000787	core	E	ornithine carbamoyltransferase
B. melitensis	GCA_000227645.1	OG0000922	core	F	ribonucleotide-diphosphate reductase subunit alpha
B. melitensis	GCA_000227645.1	OG0000923	core	F	ribonucleotide reductase stimulatory protein
B. melitensis	GCA_000227645.1	OG0000972	core	U	signal recognition particle-docking protein FtsY
B. melitensis	GCA_000227645.1	OG0001251	core	F	transketolase family protein
B. melitensis	GCA_000227645.1	OG0001304	core	U	type IV secretion system protein
B. melitensis	GCA_000227645.1	OG0001981	core	S	RES family NAD+ phosphorylase
B. melitensis	GCA_000227645.1	OG0001993	core	K	GntR family transcriptional regulator
B. melitensis	GCA_000227645.1	OG0002603	accessory	L	transposase family protein
B. melitensis	GCA_000227645.1	OG0002465	accessory	Q	fumarylacetoacetate hydrolase family protein
B. melitensis	GCA_000227645.1	OG0002647	accessory	L	transposase family protein
B. melitensis	GCA_000227645.1	OG0002527	accessory	G	MDR/zinc-dependent alcohol dehydrogenase-like family protein
B. melitensis	GCA_000227645.1	OG0002522	accessory	O	urease accessory protein UreG
B. melitensis	GCA_000227645.1	OG0003164	accessory	S	hypothetical protein
B. melitensis	GCA_000227645.1	OG0001995	accessory	I	acyl-CoA dehydrogenase family protein
B. melitensis	GCA_000227645.1	OG0000010	accessory	E	ABC transporter ATP-binding protein
B. melitensis	GCA_000227645.1	OG0002483	accessory	EP	ABC transporter permease
B. melitensis	GCA_000227645.1	OG0000290	accessory	EP	ABC transporter permease
B. melitensis	GCA_000227645.1	OG0000050	accessory	C	aldehyde dehydrogenase family protein
B. melitensis	GCA_000227645.1	OG0002707	accessory	G	HpcH/HpaI aldolase/citrate lyase family protein
B. melitensis	GCA_000227645.1	OG0002726	accessory	Q	fumarylacetoacetate hydrolase family protein
B. melitensis	GCA_000227645.1	OG0002685	accessory	E	homoprotocatechuate 2,3-dioxygenase
B. melitensis	GCA_000227645.1	OG0002684	accessory	C	aldehyde dehydrogenase family protein
B. melitensis	GCA_000227645.1	OG0002653	accessory	H	aspartate aminotransferase family protein
B. melitensis	GCA_000227645.1	OG0002680	accessory	H	HAD family hydrolase
B. melitensis	GCA_000227645.1	OG0002464	accessory	E	APC family permease
B. melitensis	GCA_000227645.1	OG0002169	accessory	C	aldehyde dehydrogenase family protein
B. suis	GCA_000236255.1	OG0000021	core	M	GDP-mannose 4,6-dehydratase
B. suis	GCA_000236255.1	OG0000024	core	P	ABC transporter permease
B. suis	GCA_000236255.1	OG0000141	core	S	DUF1612 and helix-turn-helix domain
B. suis	GCA_000236255.1	OG0000391	core	CF	Glycerol kinase
B. suis	GCA_000236255.1	OG0000412	core	P	ABC transporter ATP-binding protein
B. suis	GCA_000236255.1	OG0000450	core	L	ATP-dependent helicase
B. suis	GCA_000236255.1	OG0000487	core	U	type IV secretion system protein
B. suis	GCA_000236255.1	OG0000497	core	O	chaperonin GroEL
B. suis	GCA_000236255.1	OG0000527	core	E	APC family permease
B. suis	GCA_000236255.1	OG0000626	core	S	YeeE/YedE family protein
B. suis	GCA_000236255.1	OG0000757	core	ET	ABC transporter substrate-binding protein
B. suis	GCA_000236255.1	OG0000787	core	E	ornithine carbamoyltransferase
B. suis	GCA_000236255.1	OG0000922	core	F	ribonucleotide-diphosphate reductase subunit alpha
B. suis	GCA_000236255.1	OG0000923	core	F	ribonucleotide reductase stimulatory protein
B. suis	GCA_000236255.1	OG0000972	core	U	signal recognition particle-docking protein FtsY
B. suis	GCA_000236255.1	OG0001251	core	F	transketolase family protein
B. suis	GCA_000236255.1	OG0001304	core	U	type IV secretion system protein
B. suis	GCA_000236255.1	OG0001981	core	S	RES family NAD+ phosphorylase
B. suis	GCA_000236255.1	OG0001993	core	K	GntR family transcriptional regulator
B. suis	GCA_000236255.1	OG0002603	accessory	L	transposase family protein
B. suis	GCA_000236255.1	OG0003031	accessory	S	type 1 glutamine amidotransferase domain
B. suis	GCA_000236255.1	OG0003179	accessory	K	AlpA family phage regulatory protein
B. suis	GCA_000236255.1	OG0003192	accessory	S	ABC-three component system protein
B. suis	GCA_000236255.1	OG0003194	accessory	S	ABC-three component system protein
B. suis	GCA_000236255.1	OG0002465	accessory	Q	fumarylacetoacetate hydrolase family protein
B. suis	GCA_000236255.1	OG0003223	accessory	Q	VOC family protein
B. suis	GCA_000236255.1	OG0002647	accessory	L	transposase family protein
B. suis	GCA_000236255.1	OG0002527	accessory	G	MDR/zinc-dependent alcohol dehydrogenase-like family protein
B. suis	GCA_000236255.1	OG0002522	accessory	O	urease accessory protein UreG
B. suis	GCA_000236255.1	OG0000063	accessory	I	NAD(P)-dependent oxidoreductase
B. suis	GCA_000236255.1	OG0001995	accessory	I	acyl-CoA dehydrogenase family protein
B. suis	GCA_000236255.1	OG0000347	accessory	C	NADH oxidase
B. suis	GCA_000236255.1	OG0000010	accessory	E	ABC transporter ATP-binding protein
B. suis	GCA_000236255.1	OG0002483	accessory	EP	ABC transporter permease
B. suis	GCA_000236255.1	OG0000050	accessory	C	aldehyde dehydrogenase family protein
B. suis	GCA_000236255.1	OG0002707	accessory	G	HpcH/HpaI aldolase/citrate lyase family protein
B. suis	GCA_000236255.1	OG0002726	accessory	Q	fumarylacetoacetate hydrolase family protein
B. suis	GCA_000236255.1	OG0002685	accessory	E	homoprotocatechuate 2,3-dioxygenase
B. suis	GCA_000236255.1	OG0002170	accessory	E	aspartate aminotransferase family protein
B. suis	GCA_000236255.1	OG0002653	accessory	H	aspartate aminotransferase family protein
B. suis	GCA_000236255.1	OG0002680	accessory	H	HAD family hydrolase
B. suis	GCA_000236255.1	OG0002464	accessory	E	APC family permease
B. suis	GCA_000236255.1	OG0002169	accessory	C	aldehyde dehydrogenase family protein
B. abortus	GCA_000238175.1	OG0000021	core	M	GDP-mannose 4,6-dehydratase
B. abortus	GCA_000238175.1	OG0000024	core	P	ABC transporter permease
B. abortus	GCA_000238175.1	OG0000141	core	S	DUF1612 and helix-turn-helix domain
B. abortus	GCA_000238175.1	OG0000391	core	CF	Glycerol kinase
B. abortus	GCA_000238175.1	OG0000412	core	P	ABC transporter ATP-binding protein
B. abortus	GCA_000238175.1	OG0000450	core	L	ATP-dependent helicase
B. abortus	GCA_000238175.1	OG0000487	core	U	type IV secretion system protein
B. abortus	GCA_000238175.1	OG0000497	core	O	chaperonin GroEL
B. abortus	GCA_000238175.1	OG0000527	core	E	APC family permease
B. abortus	GCA_000238175.1	OG0000626	core	S	YeeE/YedE family protein
B. abortus	GCA_000238175.1	OG0000757	core	ET	ABC transporter substrate-binding protein
B. abortus	GCA_000238175.1	OG0000787	core	E	ornithine carbamoyltransferase
B. abortus	GCA_000238175.1	OG0000922	core	F	ribonucleotide-diphosphate reductase subunit alpha
B. abortus	GCA_000238175.1	OG0000923	core	F	ribonucleotide reductase stimulatory protein
B. abortus	GCA_000238175.1	OG0000972	core	U	signal recognition particle-docking protein FtsY
B. abortus	GCA_000238175.1	OG0001251	core	F	transketolase family protein
B. abortus	GCA_000238175.1	OG0001304	core	U	type IV secretion system protein
B. abortus	GCA_000238175.1	OG0001981	core	S	RES family NAD+ phosphorylase
B. abortus	GCA_000238175.1	OG0001993	core	K	GntR family transcriptional regulator
B. abortus	GCA_000238175.1	OG0002603	accessory	L	transposase family protein
B. abortus	GCA_000238175.1	OG0002465	accessory	Q	fumarylacetoacetate hydrolase family protein
B. abortus	GCA_000238175.1	OG0003150	accessory	EP	ABC transporter permease
B. abortus	GCA_000238175.1	OG0002522	accessory	O	urease accessory protein UreG
B. abortus	GCA_000238175.1	OG0002527	accessory	G	MDR/zinc-dependent alcohol dehydrogenase-like family protein
B. abortus	GCA_000238175.1	OG0003127	accessory	G	MDR/zinc-dependent alcohol dehydrogenase-like family protein
B. abortus	GCA_000238175.1	OG0002647	accessory	L	transposase family protein
B. abortus	GCA_000238175.1	OG0000050	accessory	C	aldehyde dehydrogenase family protein
B. abortus	GCA_000238175.1	OG0002707	accessory	G	HpcH/HpaI aldolase/citrate lyase family protein
B. abortus	GCA_000238175.1	OG0002726	accessory	Q	fumarylacetoacetate hydrolase family protein
B. abortus	GCA_000238175.1	OG0002685	accessory	E	homoprotocatechuate 2,3-dioxygenase
B. abortus	GCA_000238175.1	OG0002653	accessory	H	aspartate aminotransferase family protein
B. abortus	GCA_000238175.1	OG0002680	accessory	H	HAD family hydrolase
B. abortus	GCA_000238175.1	OG0002464	accessory	E	APC family permease
B. abortus	GCA_000238175.1	OG0002169	accessory	C	aldehyde dehydrogenase family protein
B. abortus	GCA_000238175.1	OG0001308	accessory	EP	ABC transporter permease
B. abortus	GCA_000238175.1	OG0002724	accessory	C	dehydrogenase E1 component family protein
B. abortus	GCA_000238175.1	OG0001995	accessory	I	acyl-CoA dehydrogenase family protein
B. abortus	GCA_000238175.1	OG0002231	accessory	I	CaiB/BaiF CoA-transferase family protein
B. abortus	GCA_000238175.1	OG0000347	accessory	C	NADH oxidase
B. abortus	GCA_000238175.1	OG0000305	accessory	EP	ABC transporter permease
B. abortus	GCA_000238175.1	OG0003037	accessory	C	Glycerol kinase
B. abortus	GCA_000238175.1	OG0002482	accessory	EP	ABC transporter permease
B. abortus	GCA_000238175.1	OG0002483	accessory	EP	ABC transporter permease
B. abortus	GCA_000238175.1	OG0000010	accessory	E	ABC transporter ATP-binding protein
B. canis	GCA_000238195.1	OG0000021	core	M	GDP-mannose 4,6-dehydratase
B. canis	GCA_000238195.1	OG0000024	core	P	ABC transporter permease
B. canis	GCA_000238195.1	OG0000141	core	S	DUF1612 and helix-turn-helix domain
B. canis	GCA_000238195.1	OG0000391	core	CF	Glycerol kinase
B. canis	GCA_000238195.1	OG0000412	core	P	ABC transporter ATP-binding protein
B. canis	GCA_000238195.1	OG0000450	core	L	ATP-dependent helicase
B. canis	GCA_000238195.1	OG0000487	core	U	type IV secretion system protein
B. canis	GCA_000238195.1	OG0000497	core	O	chaperonin GroEL
B. canis	GCA_000238195.1	OG0000527	core	E	APC family permease
B. canis	GCA_000238195.1	OG0000626	core	S	YeeE/YedE family protein
B. canis	GCA_000238195.1	OG0000757	core	ET	ABC transporter substrate-binding protein
B. canis	GCA_000238195.1	OG0000787	core	E	ornithine carbamoyltransferase
B. canis	GCA_000238195.1	OG0000922	core	F	ribonucleotide-diphosphate reductase subunit alpha
B. canis	GCA_000238195.1	OG0000923	core	F	ribonucleotide reductase stimulatory protein
B. canis	GCA_000238195.1	OG0000972	core	U	signal recognition particle-docking protein FtsY
B. canis	GCA_000238195.1	OG0001251	core	F	transketolase family protein
B. canis	GCA_000238195.1	OG0001304	core	U	type IV secretion system protein
B. canis	GCA_000238195.1	OG0001981	core	S	RES family NAD+ phosphorylase
B. canis	GCA_000238195.1	OG0001993	core	K	GntR family transcriptional regulator
B. canis	GCA_000238195.1	OG0002603	accessory	L	transposase family protein
B. canis	GCA_000238195.1	OG0002647	accessory	L	transposase family protein
B. canis	GCA_000238195.1	OG0003194	accessory	S	ABC-three component system protein
B. canis	GCA_000238195.1	OG0003192	accessory	S	ABC-three component system protein
B. canis	GCA_000238195.1	OG0003179	accessory	K	AlpA family phage regulatory protein
B. canis	GCA_000238195.1	OG0003031	accessory	S	type 1 glutamine amidotransferase domain
B. canis	GCA_000238195.1	OG0000373	accessory	S	MFS transporter
B. canis	GCA_000238195.1	OG0003223	accessory	Q	VOC family protein
B. canis	GCA_000238195.1	OG0002527	accessory	G	MDR/zinc-dependent alcohol dehydrogenase-like family protein
B. canis	GCA_000238195.1	OG0002522	accessory	O	urease accessory protein UreG
B. canis	GCA_000238195.1	OG0002483	accessory	EP	ABC transporter permease
B. canis	GCA_000238195.1	OG0000010	accessory	E	ABC transporter ATP-binding protein
B. canis	GCA_000238195.1	OG0001995	accessory	I	acyl-CoA dehydrogenase family protein
B. canis	GCA_000238195.1	OG0001308	accessory	EP	ABC transporter permease
B. canis	GCA_000238195.1	OG0002169	accessory	C	aldehyde dehydrogenase family protein
B. canis	GCA_000238195.1	OG0002464	accessory	E	APC family permease
B. canis	GCA_000238195.1	OG0002680	accessory	H	HAD family hydrolase
B. canis	GCA_000238195.1	OG0002653	accessory	H	aspartate aminotransferase family protein
B. canis	GCA_000238195.1	OG0002684	accessory	C	aldehyde dehydrogenase family protein
B. canis	GCA_000238195.1	OG0002685	accessory	E	homoprotocatechuate 2,3-dioxygenase
B. canis	GCA_000238195.1	OG0002726	accessory	Q	fumarylacetoacetate hydrolase family protein
B. canis	GCA_000238195.1	OG0002707	accessory	G	HpcH/HpaI aldolase/citrate lyase family protein
B. canis	GCA_000238195.1	OG0000050	accessory	C	aldehyde dehydrogenase family protein
B. canis	GCA_000530495.1	OG0000021	core	M	GDP-mannose 4,6-dehydratase
B. canis	GCA_000530495.1	OG0000024	core	P	ABC transporter permease
B. canis	GCA_000530495.1	OG0000141	core	S	DUF1612 and helix-turn-helix domain
B. canis	GCA_000530495.1	OG0000391	core	CF	Glycerol kinase
B. canis	GCA_000530495.1	OG0000412	core	P	ABC transporter ATP-binding protein
B. canis	GCA_000530495.1	OG0000450	core	L	ATP-dependent helicase
B. canis	GCA_000530495.1	OG0000487	core	U	type IV secretion system protein
B. canis	GCA_000530495.1	OG0000497	core	O	chaperonin GroEL
B. canis	GCA_000530495.1	OG0000527	core	E	APC family permease
B. canis	GCA_000530495.1	OG0000626	core	S	YeeE/YedE family protein
B. canis	GCA_000530495.1	OG0000757	core	ET	ABC transporter substrate-binding protein
B. canis	GCA_000530495.1	OG0000787	core	E	ornithine carbamoyltransferase
B. canis	GCA_000530495.1	OG0000922	core	F	ribonucleotide-diphosphate reductase subunit alpha
B. canis	GCA_000530495.1	OG0000923	core	F	ribonucleotide reductase stimulatory protein
B. canis	GCA_000530495.1	OG0000972	core	U	signal recognition particle-docking protein FtsY
B. canis	GCA_000530495.1	OG0001251	core	F	transketolase family protein
B. canis	GCA_000530495.1	OG0001304	core	U	type IV secretion system protein
B. canis	GCA_000530495.1	OG0001981	core	S	RES family NAD+ phosphorylase
B. canis	GCA_000530495.1	OG0001993	core	K	GntR family transcriptional regulator
B. canis	GCA_000530495.1	OG0002647	accessory	L	transposase family protein
B. canis	GCA_000530495.1	OG0002603	accessory	L	transposase family protein
B. canis	GCA_000530495.1	OG0000373	accessory	S	MFS transporter
B. canis	GCA_000530495.1	OG0003031	accessory	S	type 1 glutamine amidotransferase domain
B. canis	GCA_000530495.1	OG0003179	accessory	K	AlpA family phage regulatory protein
B. canis	GCA_000530495.1	OG0003192	accessory	S	ABC-three component system protein
B. canis	GCA_000530495.1	OG0003194	accessory	S	ABC-three component system protein
B. canis	GCA_000530495.1	OG0003223	accessory	Q	VOC family protein
B. canis	GCA_000530495.1	OG0002527	accessory	G	MDR/zinc-dependent alcohol dehydrogenase-like family protein
B. canis	GCA_000530495.1	OG0002522	accessory	O	urease accessory protein UreG
B. canis	GCA_000530495.1	OG0001995	accessory	I	acyl-CoA dehydrogenase family protein
B. canis	GCA_000530495.1	OG0000010	accessory	E	ABC transporter ATP-binding protein
B. canis	GCA_000530495.1	OG0002483	accessory	EP	ABC transporter permease
B. canis	GCA_000530495.1	OG0000050	accessory	C	aldehyde dehydrogenase family protein
B. canis	GCA_000530495.1	OG0002707	accessory	G	HpcH/HpaI aldolase/citrate lyase family protein
B. canis	GCA_000530495.1	OG0002726	accessory	Q	fumarylacetoacetate hydrolase family protein
B. canis	GCA_000530495.1	OG0002684	accessory	C	aldehyde dehydrogenase family protein
B. canis	GCA_000530495.1	OG0002653	accessory	H	aspartate aminotransferase family protein
B. canis	GCA_000530495.1	OG0002680	accessory	H	HAD family hydrolase
B. canis	GCA_000530495.1	OG0002464	accessory	E	APC family permease
B. canis	GCA_000530495.1	OG0002169	accessory	C	aldehyde dehydrogenase family protein
B. canis	GCA_000530495.1	OG0001308	accessory	EP	ABC transporter permease
B. ceti	GCA_000590795.1	OG0000021	core	M	GDP-mannose 4,6-dehydratase
B. ceti	GCA_000590795.1	OG0000024	core	P	ABC transporter permease
B. ceti	GCA_000590795.1	OG0000141	core	S	DUF1612 and helix-turn-helix domain
B. ceti	GCA_000590795.1	OG0000391	core	CF	Glycerol kinase
B. ceti	GCA_000590795.1	OG0000412	core	P	ABC transporter ATP-binding protein
B. ceti	GCA_000590795.1	OG0000450	core	L	ATP-dependent helicase
B. ceti	GCA_000590795.1	OG0000487	core	U	type IV secretion system protein
B. ceti	GCA_000590795.1	OG0000497	core	O	chaperonin GroEL
B. ceti	GCA_000590795.1	OG0000527	core	E	APC family permease
B. ceti	GCA_000590795.1	OG0000626	core	S	YeeE/YedE family protein
B. ceti	GCA_000590795.1	OG0000757	core	ET	ABC transporter substrate-binding protein
B. ceti	GCA_000590795.1	OG0000787	core	E	ornithine carbamoyltransferase
B. ceti	GCA_000590795.1	OG0000922	core	F	ribonucleotide-diphosphate reductase subunit alpha
B. ceti	GCA_000590795.1	OG0000923	core	F	ribonucleotide reductase stimulatory protein
B. ceti	GCA_000590795.1	OG0000972	core	U	signal recognition particle-docking protein FtsY
B. ceti	GCA_000590795.1	OG0001251	core	F	transketolase family protein
B. ceti	GCA_000590795.1	OG0001304	core	U	type IV secretion system protein
B. ceti	GCA_000590795.1	OG0001981	core	S	RES family NAD+ phosphorylase
B. ceti	GCA_000590795.1	OG0001993	core	K	GntR family transcriptional regulator
B. ceti	GCA_000590795.1	OG0002603	accessory	L	transposase family protein
B. ceti	GCA_000590795.1	OG0002465	accessory	Q	fumarylacetoacetate hydrolase family protein
B. ceti	GCA_000590795.1	OG0003031	accessory	S	type 1 glutamine amidotransferase domain
B. ceti	GCA_000590795.1	OG0002522	accessory	O	urease accessory protein UreG
B. ceti	GCA_000590795.1	OG0002527	accessory	G	MDR/zinc-dependent alcohol dehydrogenase-like family protein
B. ceti	GCA_000590795.1	OG0002647	accessory	L	transposase family protein
B. ceti	GCA_000590795.1	OG0001308	accessory	EP	ABC transporter permease
B. ceti	GCA_000590795.1	OG0002169	accessory	C	aldehyde dehydrogenase family protein
B. ceti	GCA_000590795.1	OG0002464	accessory	E	APC family permease
B. ceti	GCA_000590795.1	OG0002680	accessory	H	HAD family hydrolase
B. ceti	GCA_000590795.1	OG0002653	accessory	H	aspartate aminotransferase family protein
B. ceti	GCA_000590795.1	OG0002684	accessory	C	aldehyde dehydrogenase family protein
B. ceti	GCA_000590795.1	OG0002685	accessory	E	homoprotocatechuate 2,3-dioxygenase
B. ceti	GCA_000590795.1	OG0002726	accessory	Q	fumarylacetoacetate hydrolase family protein
B. ceti	GCA_000590795.1	OG0002707	accessory	G	HpcH/HpaI aldolase/citrate lyase family protein
B. ceti	GCA_000590795.1	OG0000050	accessory	C	aldehyde dehydrogenase family protein
B. ceti	GCA_000590795.1	OG0002483	accessory	EP	ABC transporter permease
B. ceti	GCA_000590795.1	OG0000010	accessory	E	ABC transporter ATP-binding protein
B. ceti	GCA_000590795.1	OG0001995	accessory	I	acyl-CoA dehydrogenase family protein
B. ceti	GCA_000590815.1	OG0000021	core	M	GDP-mannose 4,6-dehydratase
B. ceti	GCA_000590815.1	OG0000024	core	P	ABC transporter permease
B. ceti	GCA_000590815.1	OG0000141	core	S	DUF1612 and helix-turn-helix domain
B. ceti	GCA_000590815.1	OG0000391	core	CF	Glycerol kinase
B. ceti	GCA_000590815.1	OG0000412	core	P	ABC transporter ATP-binding protein
B. ceti	GCA_000590815.1	OG0000450	core	L	ATP-dependent helicase
B. ceti	GCA_000590815.1	OG0000487	core	U	type IV secretion system protein
B. ceti	GCA_000590815.1	OG0000497	core	O	chaperonin GroEL
B. ceti	GCA_000590815.1	OG0000527	core	E	APC family permease
B. ceti	GCA_000590815.1	OG0000626	core	S	YeeE/YedE family protein
B. ceti	GCA_000590815.1	OG0000757	core	ET	ABC transporter substrate-binding protein
B. ceti	GCA_000590815.1	OG0000787	core	E	ornithine carbamoyltransferase
B. ceti	GCA_000590815.1	OG0000922	core	F	ribonucleotide-diphosphate reductase subunit alpha
B. ceti	GCA_000590815.1	OG0000923	core	F	ribonucleotide reductase stimulatory protein
B. ceti	GCA_000590815.1	OG0000972	core	U	signal recognition particle-docking protein FtsY
B. ceti	GCA_000590815.1	OG0001251	core	F	transketolase family protein
B. ceti	GCA_000590815.1	OG0001304	core	U	type IV secretion system protein
B. ceti	GCA_000590815.1	OG0001981	core	S	RES family NAD+ phosphorylase
B. ceti	GCA_000590815.1	OG0001993	core	K	GntR family transcriptional regulator
B. ceti	GCA_000590815.1	OG0002603	accessory	L	transposase family protein
B. ceti	GCA_000590815.1	OG0002464	accessory	E	APC family permease
B. ceti	GCA_000590815.1	OG0006631	strain-specific	E	APC family permease
B. ceti	GCA_000590815.1	OG0003031	accessory	S	type 1 glutamine amidotransferase domain
B. ceti	GCA_000590815.1	OG0002522	accessory	O	urease accessory protein UreG
B. ceti	GCA_000590815.1	OG0002527	accessory	G	MDR/zinc-dependent alcohol dehydrogenase-like family protein
B. ceti	GCA_000590815.1	OG0002647	accessory	L	transposase family protein
B. ceti	GCA_000590815.1	OG0002169	accessory	C	aldehyde dehydrogenase family protein
B. ceti	GCA_000590815.1	OG0002680	accessory	H	HAD family hydrolase
B. ceti	GCA_000590815.1	OG0002653	accessory	H	aspartate aminotransferase family protein
B. ceti	GCA_000590815.1	OG0002684	accessory	C	aldehyde dehydrogenase family protein
B. ceti	GCA_000590815.1	OG0002685	accessory	E	homoprotocatechuate 2,3-dioxygenase
B. ceti	GCA_000590815.1	OG0002726	accessory	Q	fumarylacetoacetate hydrolase family protein
B. ceti	GCA_000590815.1	OG0002707	accessory	G	HpcH/HpaI aldolase/citrate lyase family protein
B. ceti	GCA_000590815.1	OG0002570	accessory	K	FadR/GntR family transcriptional regulator
B. ceti	GCA_000590815.1	OG0002483	accessory	EP	ABC transporter permease
B. ceti	GCA_000590815.1	OG0000010	accessory	E	ABC transporter ATP-binding protein
B. ceti	GCA_000590815.1	OG0001995	accessory	I	acyl-CoA dehydrogenase family protein
B. ceti	GCA_000590815.1	OG0001998	accessory	I	CaiB/BaiF CoA-transferase family protein
B. suis	GCA_000600055.1	OG0000021	core	M	GDP-mannose 4,6-dehydratase
B. suis	GCA_000600055.1	OG0000024	core	P	ABC transporter permease
B. suis	GCA_000600055.1	OG0000141	core	S	DUF1612 and helix-turn-helix domain
B. suis	GCA_000600055.1	OG0000391	core	CF	Glycerol kinase
B. suis	GCA_000600055.1	OG0000412	core	P	ABC transporter ATP-binding protein
B. suis	GCA_000600055.1	OG0000450	core	L	ATP-dependent helicase
B. suis	GCA_000600055.1	OG0000487	core	U	type IV secretion system protein
B. suis	GCA_000600055.1	OG0000497	core	O	chaperonin GroEL
B. suis	GCA_000600055.1	OG0000527	core	E	APC family permease
B. suis	GCA_000600055.1	OG0000626	core	S	YeeE/YedE family protein
B. suis	GCA_000600055.1	OG0000757	core	ET	ABC transporter substrate-binding protein
B. suis	GCA_000600055.1	OG0000787	core	E	ornithine carbamoyltransferase
B. suis	GCA_000600055.1	OG0000922	core	F	ribonucleotide-diphosphate reductase subunit alpha
B. suis	GCA_000600055.1	OG0000923	core	F	ribonucleotide reductase stimulatory protein
B. suis	GCA_000600055.1	OG0000972	core	U	signal recognition particle-docking protein FtsY
B. suis	GCA_000600055.1	OG0001251	core	F	transketolase family protein
B. suis	GCA_000600055.1	OG0001304	core	U	type IV secretion system protein
B. suis	GCA_000600055.1	OG0001981	core	S	RES family NAD+ phosphorylase
B. suis	GCA_000600055.1	OG0001993	core	K	GntR family transcriptional regulator
B. suis	GCA_000600055.1	OG0002603	accessory	L	transposase family protein
B. suis	GCA_000600055.1	OG0003031	accessory	S	type 1 glutamine amidotransferase domain
B. suis	GCA_000600055.1	OG0003179	accessory	K	AlpA family phage regulatory protein
B. suis	GCA_000600055.1	OG0003192	accessory	S	ABC-three component system protein
B. suis	GCA_000600055.1	OG0003194	accessory	S	ABC-three component system protein
B. suis	GCA_000600055.1	OG0002465	accessory	Q	fumarylacetoacetate hydrolase family protein
B. suis	GCA_000600055.1	OG0003223	accessory	Q	VOC family protein
B. suis	GCA_000600055.1	OG0002647	accessory	L	transposase family protein
B. suis	GCA_000600055.1	OG0002527	accessory	G	MDR/zinc-dependent alcohol dehydrogenase-like family protein
B. suis	GCA_000600055.1	OG0002522	accessory	O	urease accessory protein UreG
B. suis	GCA_000600055.1	OG0000063	accessory	I	NAD(P)-dependent oxidoreductase
B. suis	GCA_000600055.1	OG0001995	accessory	I	acyl-CoA dehydrogenase family protein
B. suis	GCA_000600055.1	OG0000347	accessory	C	NADH oxidase
B. suis	GCA_000600055.1	OG0000010	accessory	E	ABC transporter ATP-binding protein
B. suis	GCA_000600055.1	OG0002483	accessory	EP	ABC transporter permease
B. suis	GCA_000600055.1	OG0000050	accessory	C	aldehyde dehydrogenase family protein
B. suis	GCA_000600055.1	OG0002707	accessory	G	HpcH/HpaI aldolase/citrate lyase family protein
B. suis	GCA_000600055.1	OG0002726	accessory	Q	fumarylacetoacetate hydrolase family protein
B. suis	GCA_000600055.1	OG0002685	accessory	E	homoprotocatechuate 2,3-dioxygenase
B. suis	GCA_000600055.1	OG0002170	accessory	E	aspartate aminotransferase family protein
B. suis	GCA_000600055.1	OG0002653	accessory	H	aspartate aminotransferase family protein
B. suis	GCA_000600055.1	OG0002680	accessory	H	HAD family hydrolase
B. suis	GCA_000600055.1	OG0002464	accessory	E	APC family permease
B. suis	GCA_000600055.1	OG0002169	accessory	C	aldehyde dehydrogenase family protein
B. canis	GCA_000691585.1	OG0000021	core	M	GDP-mannose 4,6-dehydratase
B. canis	GCA_000691585.1	OG0000024	core	P	ABC transporter permease
B. canis	GCA_000691585.1	OG0000141	core	S	DUF1612 and helix-turn-helix domain
B. canis	GCA_000691585.1	OG0000391	core	CF	Glycerol kinase
B. canis	GCA_000691585.1	OG0000412	core	P	ABC transporter ATP-binding protein
B. canis	GCA_000691585.1	OG0000450	core	L	ATP-dependent helicase
B. canis	GCA_000691585.1	OG0000487	core	U	type IV secretion system protein
B. canis	GCA_000691585.1	OG0000497	core	O	chaperonin GroEL
B. canis	GCA_000691585.1	OG0000527	core	E	APC family permease
B. canis	GCA_000691585.1	OG0000626	core	S	YeeE/YedE family protein
B. canis	GCA_000691585.1	OG0000757	core	ET	ABC transporter substrate-binding protein
B. canis	GCA_000691585.1	OG0000787	core	E	ornithine carbamoyltransferase
B. canis	GCA_000691585.1	OG0000922	core	F	ribonucleotide-diphosphate reductase subunit alpha
B. canis	GCA_000691585.1	OG0000923	core	F	ribonucleotide reductase stimulatory protein
B. canis	GCA_000691585.1	OG0000972	core	U	signal recognition particle-docking protein FtsY
B. canis	GCA_000691585.1	OG0001251	core	F	transketolase family protein
B. canis	GCA_000691585.1	OG0001304	core	U	type IV secretion system protein
B. canis	GCA_000691585.1	OG0001981	core	S	RES family NAD+ phosphorylase
B. canis	GCA_000691585.1	OG0001993	core	K	GntR family transcriptional regulator
B. suis	GCA_000698245.1	OG0000021	core	M	GDP-mannose 4,6-dehydratase
B. suis	GCA_000698245.1	OG0000024	core	P	ABC transporter permease
B. suis	GCA_000698245.1	OG0000141	core	S	DUF1612 and helix-turn-helix domain
B. suis	GCA_000698245.1	OG0000391	core	CF	Glycerol kinase
B. suis	GCA_000698245.1	OG0000412	core	P	ABC transporter ATP-binding protein
B. suis	GCA_000698245.1	OG0000450	core	L	ATP-dependent helicase
B. suis	GCA_000698245.1	OG0000487	core	U	type IV secretion system protein
B. suis	GCA_000698245.1	OG0000497	core	O	chaperonin GroEL
B. suis	GCA_000698245.1	OG0000527	core	E	APC family permease
B. suis	GCA_000698245.1	OG0000626	core	S	YeeE/YedE family protein
B. suis	GCA_000698245.1	OG0000757	core	ET	ABC transporter substrate-binding protein
B. suis	GCA_000698245.1	OG0000787	core	E	ornithine carbamoyltransferase
B. suis	GCA_000698245.1	OG0000922	core	F	ribonucleotide-diphosphate reductase subunit alpha
B. suis	GCA_000698245.1	OG0000923	core	F	ribonucleotide reductase stimulatory protein
B. suis	GCA_000698245.1	OG0000972	core	U	signal recognition particle-docking protein FtsY
B. suis	GCA_000698245.1	OG0001251	core	F	transketolase family protein
B. suis	GCA_000698245.1	OG0001304	core	U	type IV secretion system protein
B. suis	GCA_000698245.1	OG0001981	core	S	RES family NAD+ phosphorylase
B. suis	GCA_000698245.1	OG0001993	core	K	GntR family transcriptional regulator
B. suis	GCA_000698245.1	OG0002603	accessory	L	transposase family protein
B. suis	GCA_000698245.1	OG0000347	accessory	C	NADH oxidase
B. suis	GCA_000698245.1	OG0003031	accessory	S	type 1 glutamine amidotransferase domain
B. suis	GCA_000698245.1	OG0003179	accessory	K	AlpA family phage regulatory protein
B. suis	GCA_000698245.1	OG0003192	accessory	S	ABC-three component system protein
B. suis	GCA_000698245.1	OG0003194	accessory	S	ABC-three component system protein
B. suis	GCA_000698245.1	OG0002680	accessory	H	HAD family hydrolase
B. suis	GCA_000698245.1	OG0002527	accessory	G	MDR/zinc-dependent alcohol dehydrogenase-like family protein
B. suis	GCA_000698245.1	OG0002647	accessory	L	transposase family protein
B. suis	GCA_000698245.1	OG0001995	accessory	I	acyl-CoA dehydrogenase family protein
B. suis	GCA_000698245.1	OG0000010	accessory	E	ABC transporter ATP-binding protein
B. suis	GCA_000698245.1	OG0000913	accessory	E	ABC transporter ATP-binding protein
B. suis	GCA_000698245.1	OG0002483	accessory	EP	ABC transporter permease
B. suis	GCA_000698245.1	OG0000050	accessory	C	aldehyde dehydrogenase family protein
B. suis	GCA_000698245.1	OG0002707	accessory	G	HpcH/HpaI aldolase/citrate lyase family protein
B. suis	GCA_000698245.1	OG0002726	accessory	Q	fumarylacetoacetate hydrolase family protein
B. suis	GCA_000698245.1	OG0002685	accessory	E	homoprotocatechuate 2,3-dioxygenase
B. suis	GCA_000698245.1	OG0002653	accessory	H	aspartate aminotransferase family protein
B. suis	GCA_000698245.1	OG0002464	accessory	E	APC family permease
B. suis	GCA_000698245.1	OG0002169	accessory	C	aldehyde dehydrogenase family protein
B. suis	GCA_000698285.1	OG0000021	core	M	GDP-mannose 4,6-dehydratase
B. suis	GCA_000698285.1	OG0000024	core	P	ABC transporter permease
B. suis	GCA_000698285.1	OG0000141	core	S	DUF1612 and helix-turn-helix domain
B. suis	GCA_000698285.1	OG0000391	core	CF	Glycerol kinase
B. suis	GCA_000698285.1	OG0000412	core	P	ABC transporter ATP-binding protein
B. suis	GCA_000698285.1	OG0000450	core	L	ATP-dependent helicase
B. suis	GCA_000698285.1	OG0000487	core	U	type IV secretion system protein
B. suis	GCA_000698285.1	OG0000497	core	O	chaperonin GroEL
B. suis	GCA_000698285.1	OG0000527	core	E	APC family permease
B. suis	GCA_000698285.1	OG0000626	core	S	YeeE/YedE family protein
B. suis	GCA_000698285.1	OG0000757	core	ET	ABC transporter substrate-binding protein
B. suis	GCA_000698285.1	OG0000787	core	E	ornithine carbamoyltransferase
B. suis	GCA_000698285.1	OG0000922	core	F	ribonucleotide-diphosphate reductase subunit alpha
B. suis	GCA_000698285.1	OG0000923	core	F	ribonucleotide reductase stimulatory protein
B. suis	GCA_000698285.1	OG0000972	core	U	signal recognition particle-docking protein FtsY
B. suis	GCA_000698285.1	OG0001251	core	F	transketolase family protein
B. suis	GCA_000698285.1	OG0001304	core	U	type IV secretion system protein
B. suis	GCA_000698285.1	OG0001981	core	S	RES family NAD+ phosphorylase
B. suis	GCA_000698285.1	OG0001993	core	K	GntR family transcriptional regulator
B. suis	GCA_000698285.1	OG0002603	accessory	L	transposase family protein
B. suis	GCA_000698285.1	OG0000347	accessory	C	NADH oxidase
B. suis	GCA_000698285.1	OG0003031	accessory	S	type 1 glutamine amidotransferase domain
B. suis	GCA_000698285.1	OG0003179	accessory	K	AlpA family phage regulatory protein
B. suis	GCA_000698285.1	OG0003192	accessory	S	ABC-three component system protein
B. suis	GCA_000698285.1	OG0003194	accessory	S	ABC-three component system protein
B. suis	GCA_000698285.1	OG0002680	accessory	H	HAD family hydrolase
B. suis	GCA_000698285.1	OG0002527	accessory	G	MDR/zinc-dependent alcohol dehydrogenase-like family protein
B. suis	GCA_000698285.1	OG0002647	accessory	L	transposase family protein
B. suis	GCA_000698285.1	OG0001995	accessory	I	acyl-CoA dehydrogenase family protein
B. suis	GCA_000698285.1	OG0000010	accessory	E	ABC transporter ATP-binding protein
B. suis	GCA_000698285.1	OG0000913	accessory	E	ABC transporter ATP-binding protein
B. suis	GCA_000698285.1	OG0002483	accessory	EP	ABC transporter permease
B. suis	GCA_000698285.1	OG0000050	accessory	C	aldehyde dehydrogenase family protein
B. suis	GCA_000698285.1	OG0002707	accessory	G	HpcH/HpaI aldolase/citrate lyase family protein
B. suis	GCA_000698285.1	OG0002726	accessory	Q	fumarylacetoacetate hydrolase family protein
B. suis	GCA_000698285.1	OG0002685	accessory	E	homoprotocatechuate 2,3-dioxygenase
B. suis	GCA_000698285.1	OG0002653	accessory	H	aspartate aminotransferase family protein
B. suis	GCA_000698285.1	OG0002464	accessory	E	APC family permease
B. suis	GCA_000698285.1	OG0002169	accessory	C	aldehyde dehydrogenase family protein
B. suis	GCA_000698325.1	OG0000021	core	M	GDP-mannose 4,6-dehydratase
B. suis	GCA_000698325.1	OG0000024	core	P	ABC transporter permease
B. suis	GCA_000698325.1	OG0000141	core	S	DUF1612 and helix-turn-helix domain
B. suis	GCA_000698325.1	OG0000391	core	CF	Glycerol kinase
B. suis	GCA_000698325.1	OG0000412	core	P	ABC transporter ATP-binding protein
B. suis	GCA_000698325.1	OG0000450	core	L	ATP-dependent helicase
B. suis	GCA_000698325.1	OG0000487	core	U	type IV secretion system protein
B. suis	GCA_000698325.1	OG0000497	core	O	chaperonin GroEL
B. suis	GCA_000698325.1	OG0000527	core	E	APC family permease
B. suis	GCA_000698325.1	OG0000626	core	S	YeeE/YedE family protein
B. suis	GCA_000698325.1	OG0000757	core	ET	ABC transporter substrate-binding protein
B. suis	GCA_000698325.1	OG0000787	core	E	ornithine carbamoyltransferase
B. suis	GCA_000698325.1	OG0000922	core	F	ribonucleotide-diphosphate reductase subunit alpha
B. suis	GCA_000698325.1	OG0000923	core	F	ribonucleotide reductase stimulatory protein
B. suis	GCA_000698325.1	OG0000972	core	U	signal recognition particle-docking protein FtsY
B. suis	GCA_000698325.1	OG0001251	core	F	transketolase family protein
B. suis	GCA_000698325.1	OG0001304	core	U	type IV secretion system protein
B. suis	GCA_000698325.1	OG0001981	core	S	RES family NAD+ phosphorylase
B. suis	GCA_000698325.1	OG0001993	core	K	GntR family transcriptional regulator
B. suis	GCA_000698325.1	OG0002603	accessory	L	transposase family protein
B. suis	GCA_000698325.1	OG0000347	accessory	C	NADH oxidase
B. suis	GCA_000698325.1	OG0003031	accessory	S	type 1 glutamine amidotransferase domain
B. suis	GCA_000698325.1	OG0003179	accessory	K	AlpA family phage regulatory protein
B. suis	GCA_000698325.1	OG0003192	accessory	S	ABC-three component system protein
B. suis	GCA_000698325.1	OG0003194	accessory	S	ABC-three component system protein
B. suis	GCA_000698325.1	OG0002680	accessory	H	HAD family hydrolase
B. suis	GCA_000698325.1	OG0002647	accessory	L	transposase family protein
B. suis	GCA_000698325.1	OG0002527	accessory	G	MDR/zinc-dependent alcohol dehydrogenase-like family protein
B. suis	GCA_000698325.1	OG0001995	accessory	I	acyl-CoA dehydrogenase family protein
B. suis	GCA_000698325.1	OG0000010	accessory	E	ABC transporter ATP-binding protein
B. suis	GCA_000698325.1	OG0000913	accessory	E	ABC transporter ATP-binding protein
B. suis	GCA_000698325.1	OG0002483	accessory	EP	ABC transporter permease
B. suis	GCA_000698325.1	OG0000050	accessory	C	aldehyde dehydrogenase family protein
B. suis	GCA_000698325.1	OG0002707	accessory	G	HpcH/HpaI aldolase/citrate lyase family protein
B. suis	GCA_000698325.1	OG0002726	accessory	Q	fumarylacetoacetate hydrolase family protein
B. suis	GCA_000698325.1	OG0002685	accessory	E	homoprotocatechuate 2,3-dioxygenase
B. suis	GCA_000698325.1	OG0002653	accessory	H	aspartate aminotransferase family protein
B. suis	GCA_000698325.1	OG0002464	accessory	E	APC family permease
B. suis	GCA_000698325.1	OG0002169	accessory	C	aldehyde dehydrogenase family protein
B. suis	GCA_000698345.1	OG0000021	core	M	GDP-mannose 4,6-dehydratase
B. suis	GCA_000698345.1	OG0000024	core	P	ABC transporter permease
B. suis	GCA_000698345.1	OG0000141	core	S	DUF1612 and helix-turn-helix domain
B. suis	GCA_000698345.1	OG0000391	core	CF	Glycerol kinase
B. suis	GCA_000698345.1	OG0000412	core	P	ABC transporter ATP-binding protein
B. suis	GCA_000698345.1	OG0000450	core	L	ATP-dependent helicase
B. suis	GCA_000698345.1	OG0000487	core	U	type IV secretion system protein
B. suis	GCA_000698345.1	OG0000497	core	O	chaperonin GroEL
B. suis	GCA_000698345.1	OG0000527	core	E	APC family permease
B. suis	GCA_000698345.1	OG0000626	core	S	YeeE/YedE family protein
B. suis	GCA_000698345.1	OG0000757	core	ET	ABC transporter substrate-binding protein
B. suis	GCA_000698345.1	OG0000787	core	E	ornithine carbamoyltransferase
B. suis	GCA_000698345.1	OG0000922	core	F	ribonucleotide-diphosphate reductase subunit alpha
B. suis	GCA_000698345.1	OG0000923	core	F	ribonucleotide reductase stimulatory protein
B. suis	GCA_000698345.1	OG0000972	core	U	signal recognition particle-docking protein FtsY
B. suis	GCA_000698345.1	OG0001251	core	F	transketolase family protein
B. suis	GCA_000698345.1	OG0001304	core	U	type IV secretion system protein
B. suis	GCA_000698345.1	OG0001981	core	S	RES family NAD+ phosphorylase
B. suis	GCA_000698345.1	OG0001993	core	K	GntR family transcriptional regulator
B. suis	GCA_000698345.1	OG0002603	accessory	L	transposase family protein
B. suis	GCA_000698345.1	OG0000347	accessory	C	NADH oxidase
B. suis	GCA_000698345.1	OG0003031	accessory	S	type 1 glutamine amidotransferase domain
B. suis	GCA_000698345.1	OG0003179	accessory	K	AlpA family phage regulatory protein
B. suis	GCA_000698345.1	OG0003192	accessory	S	ABC-three component system protein
B. suis	GCA_000698345.1	OG0003194	accessory	S	ABC-three component system protein
B. suis	GCA_000698345.1	OG0002680	accessory	H	HAD family hydrolase
B. suis	GCA_000698345.1	OG0002647	accessory	L	transposase family protein
B. suis	GCA_000698345.1	OG0002527	accessory	G	MDR/zinc-dependent alcohol dehydrogenase-like family protein
B. suis	GCA_000698345.1	OG0001995	accessory	I	acyl-CoA dehydrogenase family protein
B. suis	GCA_000698345.1	OG0000010	accessory	E	ABC transporter ATP-binding protein
B. suis	GCA_000698345.1	OG0000913	accessory	E	ABC transporter ATP-binding protein
B. suis	GCA_000698345.1	OG0002483	accessory	EP	ABC transporter permease
B. suis	GCA_000698345.1	OG0000050	accessory	C	aldehyde dehydrogenase family protein
B. suis	GCA_000698345.1	OG0002707	accessory	G	HpcH/HpaI aldolase/citrate lyase family protein
B. suis	GCA_000698345.1	OG0002726	accessory	Q	fumarylacetoacetate hydrolase family protein
B. suis	GCA_000698345.1	OG0002685	accessory	E	homoprotocatechuate 2,3-dioxygenase
B. suis	GCA_000698345.1	OG0002653	accessory	H	aspartate aminotransferase family protein
B. suis	GCA_000698345.1	OG0002464	accessory	E	APC family permease
B. suis	GCA_000698345.1	OG0002169	accessory	C	aldehyde dehydrogenase family protein
B. suis	GCA_000699025.1	OG0000021	core	M	GDP-mannose 4,6-dehydratase
B. suis	GCA_000699025.1	OG0000024	core	P	ABC transporter permease
B. suis	GCA_000699025.1	OG0000141	core	S	DUF1612 and helix-turn-helix domain
B. suis	GCA_000699025.1	OG0000391	core	CF	Glycerol kinase
B. suis	GCA_000699025.1	OG0000412	core	P	ABC transporter ATP-binding protein
B. suis	GCA_000699025.1	OG0000450	core	L	ATP-dependent helicase
B. suis	GCA_000699025.1	OG0000487	core	U	type IV secretion system protein
B. suis	GCA_000699025.1	OG0000497	core	O	chaperonin GroEL
B. suis	GCA_000699025.1	OG0000527	core	E	APC family permease
B. suis	GCA_000699025.1	OG0000626	core	S	YeeE/YedE family protein
B. suis	GCA_000699025.1	OG0000757	core	ET	ABC transporter substrate-binding protein
B. suis	GCA_000699025.1	OG0000787	core	E	ornithine carbamoyltransferase
B. suis	GCA_000699025.1	OG0000922	core	F	ribonucleotide-diphosphate reductase subunit alpha
B. suis	GCA_000699025.1	OG0000923	core	F	ribonucleotide reductase stimulatory protein
B. suis	GCA_000699025.1	OG0000972	core	U	signal recognition particle-docking protein FtsY
B. suis	GCA_000699025.1	OG0001251	core	F	transketolase family protein
B. suis	GCA_000699025.1	OG0001304	core	U	type IV secretion system protein
B. suis	GCA_000699025.1	OG0001981	core	S	RES family NAD+ phosphorylase
B. suis	GCA_000699025.1	OG0001993	core	K	GntR family transcriptional regulator
B. suis	GCA_000699025.1	OG0002603	accessory	L	transposase family protein
B. suis	GCA_000699025.1	OG0000347	accessory	C	NADH oxidase
B. suis	GCA_000699025.1	OG0003031	accessory	S	type 1 glutamine amidotransferase domain
B. suis	GCA_000699025.1	OG0003179	accessory	K	AlpA family phage regulatory protein
B. suis	GCA_000699025.1	OG0003192	accessory	S	ABC-three component system protein
B. suis	GCA_000699025.1	OG0003194	accessory	S	ABC-three component system protein
B. suis	GCA_000699025.1	OG0002680	accessory	H	HAD family hydrolase
B. suis	GCA_000699025.1	OG0002527	accessory	G	MDR/zinc-dependent alcohol dehydrogenase-like family protein
B. suis	GCA_000699025.1	OG0002647	accessory	L	transposase family protein
B. suis	GCA_000699025.1	OG0001995	accessory	I	acyl-CoA dehydrogenase family protein
B. suis	GCA_000699025.1	OG0000010	accessory	E	ABC transporter ATP-binding protein
B. suis	GCA_000699025.1	OG0000913	accessory	E	ABC transporter ATP-binding protein
B. suis	GCA_000699025.1	OG0002483	accessory	EP	ABC transporter permease
B. suis	GCA_000699025.1	OG0000050	accessory	C	aldehyde dehydrogenase family protein
B. suis	GCA_000699025.1	OG0002707	accessory	G	HpcH/HpaI aldolase/citrate lyase family protein
B. suis	GCA_000699025.1	OG0002726	accessory	Q	fumarylacetoacetate hydrolase family protein
B. suis	GCA_000699025.1	OG0002685	accessory	E	homoprotocatechuate 2,3-dioxygenase
B. suis	GCA_000699025.1	OG0002653	accessory	H	aspartate aminotransferase family protein
B. suis	GCA_000699025.1	OG0002464	accessory	E	APC family permease
B. suis	GCA_000699025.1	OG0002169	accessory	C	aldehyde dehydrogenase family protein
B. abortus	GCA_000740135.1	OG0000021	core	M	GDP-mannose 4,6-dehydratase
B. abortus	GCA_000740135.1	OG0000024	core	P	ABC transporter permease
B. abortus	GCA_000740135.1	OG0000141	core	S	DUF1612 and helix-turn-helix domain
B. abortus	GCA_000740135.1	OG0000391	core	CF	Glycerol kinase
B. abortus	GCA_000740135.1	OG0000412	core	P	ABC transporter ATP-binding protein
B. abortus	GCA_000740135.1	OG0000450	core	L	ATP-dependent helicase
B. abortus	GCA_000740135.1	OG0000487	core	U	type IV secretion system protein
B. abortus	GCA_000740135.1	OG0000497	core	O	chaperonin GroEL
B. abortus	GCA_000740135.1	OG0000527	core	E	APC family permease
B. abortus	GCA_000740135.1	OG0000626	core	S	YeeE/YedE family protein
B. abortus	GCA_000740135.1	OG0000757	core	ET	ABC transporter substrate-binding protein
B. abortus	GCA_000740135.1	OG0000787	core	E	ornithine carbamoyltransferase
B. abortus	GCA_000740135.1	OG0000922	core	F	ribonucleotide-diphosphate reductase subunit alpha
B. abortus	GCA_000740135.1	OG0000923	core	F	ribonucleotide reductase stimulatory protein
B. abortus	GCA_000740135.1	OG0000972	core	U	signal recognition particle-docking protein FtsY
B. abortus	GCA_000740135.1	OG0001251	core	F	transketolase family protein
B. abortus	GCA_000740135.1	OG0001304	core	U	type IV secretion system protein
B. abortus	GCA_000740135.1	OG0001981	core	S	RES family NAD+ phosphorylase
B. abortus	GCA_000740135.1	OG0001993	core	K	GntR family transcriptional regulator
B. abortus	GCA_000740135.1	OG0002603	accessory	L	transposase family protein
B. abortus	GCA_000740135.1	OG0002465	accessory	Q	fumarylacetoacetate hydrolase family protein
B. abortus	GCA_000740135.1	OG0003150	accessory	EP	ABC transporter permease
B. abortus	GCA_000740135.1	OG0002522	accessory	O	urease accessory protein UreG
B. abortus	GCA_000740135.1	OG0002527	accessory	G	MDR/zinc-dependent alcohol dehydrogenase-like family protein
B. abortus	GCA_000740135.1	OG0003127	accessory	G	MDR/zinc-dependent alcohol dehydrogenase-like family protein
B. abortus	GCA_000740135.1	OG0002647	accessory	L	transposase family protein
B. abortus	GCA_000740135.1	OG0000305	accessory	EP	ABC transporter permease
B. abortus	GCA_000740135.1	OG0000347	accessory	C	NADH oxidase
B. abortus	GCA_000740135.1	OG0002231	accessory	I	CaiB/BaiF CoA-transferase family protein
B. abortus	GCA_000740135.1	OG0001995	accessory	I	acyl-CoA dehydrogenase family protein
B. abortus	GCA_000740135.1	OG0002724	accessory	C	dehydrogenase E1 component family protein
B. abortus	GCA_000740135.1	OG0001308	accessory	EP	ABC transporter permease
B. abortus	GCA_000740135.1	OG0002169	accessory	C	aldehyde dehydrogenase family protein
B. abortus	GCA_000740135.1	OG0002464	accessory	E	APC family permease
B. abortus	GCA_000740135.1	OG0002680	accessory	H	HAD family hydrolase
B. abortus	GCA_000740135.1	OG0002653	accessory	H	aspartate aminotransferase family protein
B. abortus	GCA_000740135.1	OG0002685	accessory	E	homoprotocatechuate 2,3-dioxygenase
B. abortus	GCA_000740135.1	OG0002726	accessory	Q	fumarylacetoacetate hydrolase family protein
B. abortus	GCA_000740135.1	OG0002707	accessory	G	HpcH/HpaI aldolase/citrate lyase family protein
B. abortus	GCA_000740135.1	OG0000050	accessory	C	aldehyde dehydrogenase family protein
B. abortus	GCA_000740135.1	OG0000010	accessory	E	ABC transporter ATP-binding protein
B. abortus	GCA_000740135.1	OG0002483	accessory	EP	ABC transporter permease
B. abortus	GCA_000740135.1	OG0002482	accessory	EP	ABC transporter permease
B. abortus	GCA_000740135.1	OG0003037	accessory	C	Glycerol kinase
B. abortus	GCA_000740155.1	OG0000021	core	M	GDP-mannose 4,6-dehydratase
B. abortus	GCA_000740155.1	OG0000024	core	P	ABC transporter permease
B. abortus	GCA_000740155.1	OG0000141	core	S	DUF1612 and helix-turn-helix domain
B. abortus	GCA_000740155.1	OG0000391	core	CF	Glycerol kinase
B. abortus	GCA_000740155.1	OG0000412	core	P	ABC transporter ATP-binding protein
B. abortus	GCA_000740155.1	OG0000450	core	L	ATP-dependent helicase
B. abortus	GCA_000740155.1	OG0000487	core	U	type IV secretion system protein
B. abortus	GCA_000740155.1	OG0000497	core	O	chaperonin GroEL
B. abortus	GCA_000740155.1	OG0000527	core	E	APC family permease
B. abortus	GCA_000740155.1	OG0000626	core	S	YeeE/YedE family protein
B. abortus	GCA_000740155.1	OG0000757	core	ET	ABC transporter substrate-binding protein
B. abortus	GCA_000740155.1	OG0000787	core	E	ornithine carbamoyltransferase
B. abortus	GCA_000740155.1	OG0000922	core	F	ribonucleotide-diphosphate reductase subunit alpha
B. abortus	GCA_000740155.1	OG0000923	core	F	ribonucleotide reductase stimulatory protein
B. abortus	GCA_000740155.1	OG0000972	core	U	signal recognition particle-docking protein FtsY
B. abortus	GCA_000740155.1	OG0001251	core	F	transketolase family protein
B. abortus	GCA_000740155.1	OG0001304	core	U	type IV secretion system protein
B. abortus	GCA_000740155.1	OG0001981	core	S	RES family NAD+ phosphorylase
B. abortus	GCA_000740155.1	OG0001993	core	K	GntR family transcriptional regulator
B. abortus	GCA_000740155.1	OG0002603	accessory	L	transposase family protein
B. abortus	GCA_000740155.1	OG0003031	accessory	S	type 1 glutamine amidotransferase domain
B. abortus	GCA_000740155.1	OG0005540	accessory	S	hypothetical protein
B. abortus	GCA_000740155.1	OG0002465	accessory	Q	fumarylacetoacetate hydrolase family protein
B. abortus	GCA_000740155.1	OG0002522	accessory	O	urease accessory protein UreG
B. abortus	GCA_000740155.1	OG0002527	accessory	G	MDR/zinc-dependent alcohol dehydrogenase-like family protein
B. abortus	GCA_000740155.1	OG0003127	accessory	G	MDR/zinc-dependent alcohol dehydrogenase-like family protein
B. abortus	GCA_000740155.1	OG0002647	accessory	L	transposase family protein
B. abortus	GCA_000740155.1	OG0002483	accessory	EP	ABC transporter permease
B. abortus	GCA_000740155.1	OG0000010	accessory	E	ABC transporter ATP-binding protein
B. abortus	GCA_000740155.1	OG0001967	accessory	IQ	SDR family oxidoreductase
B. abortus	GCA_000740155.1	OG0002231	accessory	I	CaiB/BaiF CoA-transferase family protein
B. abortus	GCA_000740155.1	OG0001995	accessory	I	acyl-CoA dehydrogenase family protein
B. abortus	GCA_000740155.1	OG0001308	accessory	EP	ABC transporter permease
B. abortus	GCA_000740155.1	OG0002169	accessory	C	aldehyde dehydrogenase family protein
B. abortus	GCA_000740155.1	OG0002464	accessory	E	APC family permease
B. abortus	GCA_000740155.1	OG0002680	accessory	H	HAD family hydrolase
B. abortus	GCA_000740155.1	OG0002653	accessory	H	aspartate aminotransferase family protein
B. abortus	GCA_000740155.1	OG0002684	accessory	C	aldehyde dehydrogenase family protein
B. abortus	GCA_000740155.1	OG0002685	accessory	E	homoprotocatechuate 2,3-dioxygenase
B. abortus	GCA_000740155.1	OG0002726	accessory	Q	fumarylacetoacetate hydrolase family protein
B. abortus	GCA_000740155.1	OG0002707	accessory	G	HpcH/HpaI aldolase/citrate lyase family protein
B. abortus	GCA_000740155.1	OG0000050	accessory	C	aldehyde dehydrogenase family protein
B. abortus	GCA_000740175.1	OG0000021	core	M	GDP-mannose 4,6-dehydratase
B. abortus	GCA_000740175.1	OG0000024	core	P	ABC transporter permease
B. abortus	GCA_000740175.1	OG0000141	core	S	DUF1612 and helix-turn-helix domain
B. abortus	GCA_000740175.1	OG0000391	core	CF	Glycerol kinase
B. abortus	GCA_000740175.1	OG0000412	core	P	ABC transporter ATP-binding protein
B. abortus	GCA_000740175.1	OG0000450	core	L	ATP-dependent helicase
B. abortus	GCA_000740175.1	OG0000487	core	U	type IV secretion system protein
B. abortus	GCA_000740175.1	OG0000497	core	O	chaperonin GroEL
B. abortus	GCA_000740175.1	OG0000527	core	E	APC family permease
B. abortus	GCA_000740175.1	OG0000626	core	S	YeeE/YedE family protein
B. abortus	GCA_000740175.1	OG0000757	core	ET	ABC transporter substrate-binding protein
B. abortus	GCA_000740175.1	OG0000787	core	E	ornithine carbamoyltransferase
B. abortus	GCA_000740175.1	OG0000922	core	F	ribonucleotide-diphosphate reductase subunit alpha
B. abortus	GCA_000740175.1	OG0000923	core	F	ribonucleotide reductase stimulatory protein
B. abortus	GCA_000740175.1	OG0000972	core	U	signal recognition particle-docking protein FtsY
B. abortus	GCA_000740175.1	OG0001251	core	F	transketolase family protein
B. abortus	GCA_000740175.1	OG0001304	core	U	type IV secretion system protein
B. abortus	GCA_000740175.1	OG0001981	core	S	RES family NAD+ phosphorylase
B. abortus	GCA_000740175.1	OG0001993	core	K	GntR family transcriptional regulator
B. abortus	GCA_000740175.1	OG0002603	accessory	L	transposase family protein
B. abortus	GCA_000740175.1	OG0002465	accessory	Q	fumarylacetoacetate hydrolase family protein
B. abortus	GCA_000740175.1	OG0002647	accessory	L	transposase family protein
B. abortus	GCA_000740175.1	OG0003127	accessory	G	MDR/zinc-dependent alcohol dehydrogenase-like family protein
B. abortus	GCA_000740175.1	OG0002527	accessory	G	MDR/zinc-dependent alcohol dehydrogenase-like family protein
B. abortus	GCA_000740175.1	OG0002522	accessory	O	urease accessory protein UreG
B. abortus	GCA_000740175.1	OG0001995	accessory	I	acyl-CoA dehydrogenase family protein
B. abortus	GCA_000740175.1	OG0002231	accessory	I	CaiB/BaiF CoA-transferase family protein
B. abortus	GCA_000740175.1	OG0000347	accessory	C	NADH oxidase
B. abortus	GCA_000740175.1	OG0000010	accessory	E	ABC transporter ATP-binding protein
B. abortus	GCA_000740175.1	OG0000913	accessory	E	ABC transporter ATP-binding protein
B. abortus	GCA_000740175.1	OG0002483	accessory	EP	ABC transporter permease
B. abortus	GCA_000740175.1	OG0000305	accessory	EP	ABC transporter permease
B. abortus	GCA_000740175.1	OG0000050	accessory	C	aldehyde dehydrogenase family protein
B. abortus	GCA_000740175.1	OG0002707	accessory	G	HpcH/HpaI aldolase/citrate lyase family protein
B. abortus	GCA_000740175.1	OG0003347	accessory	Q	fumarylacetoacetate hydrolase family protein
B. abortus	GCA_000740175.1	OG0002726	accessory	Q	fumarylacetoacetate hydrolase family protein
B. abortus	GCA_000740175.1	OG0002685	accessory	E	homoprotocatechuate 2,3-dioxygenase
B. abortus	GCA_000740175.1	OG0002653	accessory	H	aspartate aminotransferase family protein
B. abortus	GCA_000740175.1	OG0002680	accessory	H	HAD family hydrolase
B. abortus	GCA_000740175.1	OG0002464	accessory	E	APC family permease
B. abortus	GCA_000740175.1	OG0002169	accessory	C	aldehyde dehydrogenase family protein
B. abortus	GCA_000740175.1	OG0001308	accessory	EP	ABC transporter permease
B. abortus	GCA_000740175.1	OG0002724	accessory	C	dehydrogenase E1 component family protein
B. abortus	GCA_000740195.1	OG0000021	core	M	GDP-mannose 4,6-dehydratase
B. abortus	GCA_000740195.1	OG0000024	core	P	ABC transporter permease
B. abortus	GCA_000740195.1	OG0000141	core	S	DUF1612 and helix-turn-helix domain
B. abortus	GCA_000740195.1	OG0000391	core	CF	Glycerol kinase
B. abortus	GCA_000740195.1	OG0000412	core	P	ABC transporter ATP-binding protein
B. abortus	GCA_000740195.1	OG0000450	core	L	ATP-dependent helicase
B. abortus	GCA_000740195.1	OG0000487	core	U	type IV secretion system protein
B. abortus	GCA_000740195.1	OG0000497	core	O	chaperonin GroEL
B. abortus	GCA_000740195.1	OG0000527	core	E	APC family permease
B. abortus	GCA_000740195.1	OG0000626	core	S	YeeE/YedE family protein
B. abortus	GCA_000740195.1	OG0000757	core	ET	ABC transporter substrate-binding protein
B. abortus	GCA_000740195.1	OG0000787	core	E	ornithine carbamoyltransferase
B. abortus	GCA_000740195.1	OG0000922	core	F	ribonucleotide-diphosphate reductase subunit alpha
B. abortus	GCA_000740195.1	OG0000923	core	F	ribonucleotide reductase stimulatory protein
B. abortus	GCA_000740195.1	OG0000972	core	U	signal recognition particle-docking protein FtsY
B. abortus	GCA_000740195.1	OG0001251	core	F	transketolase family protein
B. abortus	GCA_000740195.1	OG0001304	core	U	type IV secretion system protein
B. abortus	GCA_000740195.1	OG0001981	core	S	RES family NAD+ phosphorylase
B. abortus	GCA_000740195.1	OG0001993	core	K	GntR family transcriptional regulator
B. abortus	GCA_000740195.1	OG0002603	accessory	L	transposase family protein
B. abortus	GCA_000740195.1	OG0002724	accessory	C	dehydrogenase E1 component family protein
B. abortus	GCA_000740195.1	OG0002465	accessory	Q	fumarylacetoacetate hydrolase family protein
B. abortus	GCA_000740195.1	OG0002647	accessory	L	transposase family protein
B. abortus	GCA_000740195.1	OG0003127	accessory	G	MDR/zinc-dependent alcohol dehydrogenase-like family protein
B. abortus	GCA_000740195.1	OG0002527	accessory	G	MDR/zinc-dependent alcohol dehydrogenase-like family protein
B. abortus	GCA_000740195.1	OG0002522	accessory	O	urease accessory protein UreG
B. abortus	GCA_000740195.1	OG0002726	accessory	Q	fumarylacetoacetate hydrolase family protein
B. abortus	GCA_000740195.1	OG0002707	accessory	G	HpcH/HpaI aldolase/citrate lyase family protein
B. abortus	GCA_000740195.1	OG0000050	accessory	C	aldehyde dehydrogenase family protein
B. abortus	GCA_000740195.1	OG0000305	accessory	EP	ABC transporter permease
B. abortus	GCA_000740195.1	OG0002483	accessory	EP	ABC transporter permease
B. abortus	GCA_000740195.1	OG0000913	accessory	E	ABC transporter ATP-binding protein
B. abortus	GCA_000740195.1	OG0000010	accessory	E	ABC transporter ATP-binding protein
B. abortus	GCA_000740195.1	OG0000347	accessory	C	NADH oxidase
B. abortus	GCA_000740195.1	OG0002231	accessory	I	CaiB/BaiF CoA-transferase family protein
B. abortus	GCA_000740195.1	OG0001995	accessory	I	acyl-CoA dehydrogenase family protein
B. abortus	GCA_000740195.1	OG0003164	accessory	S	hypothetical protein
B. abortus	GCA_000740195.1	OG0001308	accessory	EP	ABC transporter permease
B. abortus	GCA_000740195.1	OG0002169	accessory	C	aldehyde dehydrogenase family protein
B. abortus	GCA_000740195.1	OG0002464	accessory	E	APC family permease
B. abortus	GCA_000740195.1	OG0002680	accessory	H	HAD family hydrolase
B. abortus	GCA_000740195.1	OG0002653	accessory	H	aspartate aminotransferase family protein
B. abortus	GCA_000740195.1	OG0002685	accessory	E	homoprotocatechuate 2,3-dioxygenase
B. abortus	GCA_000740215.1	OG0000021	core	M	GDP-mannose 4,6-dehydratase
B. abortus	GCA_000740215.1	OG0000024	core	P	ABC transporter permease
B. abortus	GCA_000740215.1	OG0000141	core	S	DUF1612 and helix-turn-helix domain
B. abortus	GCA_000740215.1	OG0000391	core	CF	Glycerol kinase
B. abortus	GCA_000740215.1	OG0000412	core	P	ABC transporter ATP-binding protein
B. abortus	GCA_000740215.1	OG0000450	core	L	ATP-dependent helicase
B. abortus	GCA_000740215.1	OG0000487	core	U	type IV secretion system protein
B. abortus	GCA_000740215.1	OG0000497	core	O	chaperonin GroEL
B. abortus	GCA_000740215.1	OG0000527	core	E	APC family permease
B. abortus	GCA_000740215.1	OG0000626	core	S	YeeE/YedE family protein
B. abortus	GCA_000740215.1	OG0000757	core	ET	ABC transporter substrate-binding protein
B. abortus	GCA_000740215.1	OG0000787	core	E	ornithine carbamoyltransferase
[truncated: 7,947 more rows]

## Sheet: Supplementary Table S4
Supplementary Table S4: BLAST results of insertion sequences.
[truncated: 3,184 more rows]

## Sheet: Supplementary Table S5
Supplementary Table S5: Information of prophages.
[truncated: 776 more rows]

[truncated: 4 more sheets: Supplementary Table S6, Supplementary Table S7, Supplementary Table S8, Supplementary Table S9]
